# Supplementary material for: Clustering of Pseudomonas aeruginosa transcriptomes from planktonic cultures, developing and mature biofilms reveals distinct expression profiles
Source: BMC Genomics. 2006 Jun 26;7:162. doi: 10.1186/1471-2164-7-162 (PMC1525188; doi:10.1186/1471-2164-7-162)
Supplement: Additional file 2 — Table S1. Contains a list of all genes that display low expression in all six conditions studied. This list contains genes showing very low expression (under 50 signal units for all three replicates) for all six different conditions. These 1429 genes were not used in the clustering analysis. The table displays the average microarray expression results for each gene for each condition. Table S2. Contains a list of genes in which gene expression did not vary significantly between the six different conditions. This list was obtained using a 1-way ANOVA (assuming unequal variances) and genes in this list were not used in the clustering analysis. The table displays the average microarray expression results for each gene for each condition. [file 1471-2164-7-162-S2.xls]

## Sheet: Sheet1
Table S1 - low expression in all 6 conditions
All data raw and the average of three replicates							Genes shaded grey - mentioned in the text
PA number	Gene name	LP	SP	8	14	24	48	Protein name	Functional class
PA0010	tag	21.0667	19.6333	17.3333	16.0667	13.7333	21.7	DNA-3-methyladenine glycosidase I	DNA replication, recombination, modification and repair
PA0013		25.2	7.66667	10.2	9.76667	11.4333	4.06667	conserved hypothetical protein	Membrane proteins
PA0014		16.1333	21.3	14.5333	13.6333	13.7667	10.4667	hypothetical protein	Hypothetical, unclassified, unknown
PA0021		6.36667	3.93333	10.0667	6.93333	6.8	11.9333	conserved hypothetical protein	Hypothetical, unclassified, unknown
PA0029		11.5	20.9	9.73333	24.3667	22.8	37.5	probable sulfate transporter	Transport of small molecules
PA0030		4.16667	12.9333	9.7	13.4333	8.06667	17.8333	hypothetical protein	Hypothetical, unclassified, unknown
PA0032		21.3667	29.8	15.7667	22.2667	22.2333	38.9333	probable transcriptional regulator	Transcriptional regulators
PA0033		32.6	25.1333	24.8667	20.2	28.1667	34.2	hypothetical protein	Hypothetical, unclassified, unknown
PA0037	trpI	27.9667	21.7	15	10.7333	11.5667	9.26667	transcriptional regulator TrpI	Transcriptional regulators
PA0041		34.9333	16.1667	21.8	14.0333	13.2667	20.8	probable hemagglutinin	Secreted Factors (toxins, enzymes, alginate)
PA0043		34.6333	34.5	15.0667	30.5667	28.2	37.2	hypothetical protein	Hypothetical, unclassified, unknown
PA0044	exoT	34	39.1667	34.3667	22.6667	21.3	28.8667	exoenzyme T	Secreted Factors (toxins, enzymes, alginate)
PA0051	phzH	9.46667	13.3333	14.5333	23.2333	24.9667	27.1333	potential phenazine-modifying enzyme	Putative enzymes
PA0054		41.7333	18.7	32.3	18.3667	16.7667	20.3	conserved hypothetical protein	Hypothetical, unclassified, unknown
PA0056		12.3	23.6	14.8667	7.6	13.9667	23	probable transcriptional regulator	Transcriptional regulators
PA0057		24.4	23.7333	21.9	15.2	12.2333	20.1333	hypothetical protein	Hypothetical, unclassified, unknown
PA0104		15.8	15.7333	16.4667	19.9333	20.4667	23.9667	hypothetical protein	Hypothetical, unclassified, unknown
PA0117		42.5667	23.5	45.4	31.9667	12.6	17.2333	probable short chain dehydrogenase	Putative enzymes
PA0118		7.16667	11.7333	18.7333	14.1667	11.2667	15.9	hypothetical protein	Putative enzymes
PA0119		22.3667	19.9	16.8667	12	7.23333	12.4333	probable dicarboxylate transporter	Transport of small molecules
PA0127		25.2333	35.9667	23.8667	27.1333	28.5333	37.5	hypothetical protein	Hypothetical, unclassified, unknown
PA0129	gabP	41.1	21.0667	32.6333	10.6667	10.1	14.8	gamma-aminobutyrate permease	Transport of small molecules
PA0133		31.3333	39.4333	19.4667	25.8	31.0333	39.6667	probable transcriptional regulator	Transcriptional regulators
PA0135		10.3	11.4	4.86667	13.5667	4.8	12.5667	hypothetical protein	Hypothetical, unclassified, unknown
PA0136		6.13333	10.6333	2.83333	5	12.2333	15.0333	probable ATP-binding component of ABC transporter	Transport of small molecules
PA0137		14.5333	23.6	13.2667	13.4333	11.3333	17.8	probable permease of ABC transporter	Transport of small molecules
PA0138		15.8	8.1	5.03333	10.7667	12.0333	17.2	probable permease of ABC transporter	Transport of small molecules
PA0142		31.2667	14.6333	16.3	10.2333	15.4667	17.1667	hypothetical protein	Putative enzymes
PA0151		23.6	26.8333	14.5333	17.4333	16.5667	30.8333	probable TonB-dependent receptor	Transport of small molecules
PA0152	pcaQ	30.9	27.8667	13.2667	15.7333	18.4667	21.4667	transcriptional regulator PcaQ	Transcriptional regulators
PA0163		16.3667	16.2667	15.0667	21.3	25.8667	38.5667	probable transcriptional regulator	Transcriptional regulators
PA0164		11.0667	11.7333	8.7	16.2333	22.3	30.8	probable gamma-glutamyltranspeptidase	Amino acid biosynthesis and metabolism
PA0166		5.33333	6.03333	2.4	1.73333	3.53333	2.36667	probable transporter	Transport of small molecules
PA0183	atsA	15.1667	36.4	15.2667	25.4667	20.5667	33.1333	arylsulfatase	Carbon compound catabolism
PA0184		12.5	1.86667	1.63333	2.66667	1.26667	6.26667	probable ATP-binding component of ABC transporter	Transport of small molecules
PA0185		18.4667	22.0667	12.8	18.0333	13.2	26.3333	probable permease of ABC transporter	Transport of small molecules
PA0186		26.8333	3.06667	2.13333	5.4	8.3	14.9	probable binding protein component of ABC transporter	Transport of small molecules
PA0187		10.6667	27.4333	5.5	12.5	10.8	19.3667	hypothetical protein	Hypothetical, unclassified, unknown
PA0188		8.83333	31.1	15.2333	10.7667	16.3	29.8667	hypothetical protein	Hypothetical, unclassified, unknown
PA0189		13.3	30.7667	10.6	12.4	16.6	28.5667	probable porin	Transport of small molecules
PA0190		15.3333	5.76667	3.76667	6.33333	5.76667	8.23333	probable acid phosphatase	Putative enzymes
PA0191		8.06667	13.2	10.5333	7.03333	5.76667	10.6667	probable transcriptional regulator	Transcriptional regulators
PA0192		12.7	23.1333	8.86667	15.1667	13.5333	24.2667	probable TonB-dependent receptor	Transport of small molecules
PA0193		14.6333	18.6333	8.56667	12.7	15.4667	23.7	hypothetical protein	Hypothetical, unclassified, unknown
PA0194		26.9333	32.0667	19.5	21.3333	27.2333	36.0667	hypothetical protein	Hypothetical, unclassified, unknown
PA0197		11.8333	23.2	16.5	12	18.3667	29.1333	hypothetical protein	Transport of small molecules
PA0198	exbB1	8.3	13.3	6.26667	9.53333	11.1333	23.1333	transport protein ExbB	Transport of small molecules
PA0199	exbD1	18.8	32	16.2667	21.8333	21.5667	24	transport protein ExbD	Transport of small molecules
PA0202		23.9	13.0667	11.6333	9.16667	9.3	13.6	probable amidase	Putative enzymes
PA0203		14.3667	10.2	18.9333	3.03333	2.5	18.2	probable binding protein component of ABC transporter	Transport of small molecules
PA0204		10.5667	6.73333	9	11.8667	8.86667	11.3333	probable permease of ABC transporter	Transport of small molecules
PA0205		6.56667	10.7667	19.3667	7.83333	15.2	22.9333	probable permease of ABC transporter	Transport of small molecules
PA0206		17.2667	27.7333	23.6333	11.8667	16.4667	28.8	probable ATP-binding component of ABC transporter	Transport of small molecules
PA0216		3.23333	24.1333	22.9	30	26.0667	35.6333	probable transporter	Transport of small molecules
PA0217		24.5333	27	20.1667	13.5	24.2333	33.0667	probable transcriptional regulator	Transcriptional regulators
PA0218		33.6667	31.1333	18.0333	18.3333	16.6333	27.1	probable transcriptional regulator	Transcriptional regulators
PA0219		16.2667	21.4667	11.2	31.1	26.6667	33.9	probable aldehyde dehydrogenase	Putative enzymes
PA0220		10.5667	18.7	15.2667	16.6667	20.6667	29.1333	probable amino acid permease	Transport of small molecules
PA0221		5.7	8.8	9.86667	14.4	16.1667	21.9333	probable aminotransferase	Putative enzymes
PA0222		5.26667	5.93333	4.6	8.3	5	9.93333	hypothetical protein	Hypothetical, unclassified, unknown
PA0223		15.0333	17.8667	16.7667	21.3	27.4667	26.4	probable dihydrodipicolinate synthetase	Amino acid biosynthesis and metabolism
PA0224		13.9333	36.8333	18.3667	21.5	25.4667	30.3667	probable aldolase	Putative enzymes
PA0233		33.0667	37.5	19.0667	21.9333	22.3667	29.9	probable transcriptional regulator	Transcriptional regulators
PA0234		20.3333	23.6	15.2667	14.6	8.83333	30.0333	hypothetical protein	Hypothetical, unclassified, unknown
PA0237		33.2	38.8	20.8667	20.7	22.1667	33.1333	probable oxidoreductase	Putative enzymes
PA0238		14.9667	45.4333	15.9	16.2667	24.1333	31.6667	hypothetical protein	Hypothetical, unclassified, unknown
PA0240		11.2	22.1667	16.4	16.2333	10.6333	22.2667	probable porin	Transport of small molecules
PA0242		4.06667	32.8	2.93333	10.5333	16.7667	22	hypothetical protein	Putative enzymes
PA0244		20.1667	33.1333	8	15.2	15.7333	23.6333	hypothetical protein	Putative enzymes
PA0246		26.5	22.9333	17.8667	20.2333	17.9	32.5	probable MFS transporter	Transport of small molecules
PA0247	pobA	18.7	18.4667	13.5333	12.6333	10.3667	19.8333	p-hydroxybenzoate hydroxylase	Carbon compound catabolism
PA0251		3.93333	3.93333	3.2	7.86667	12.3333	11.2333	hypothetical protein	Hypothetical, unclassified, unknown
PA0254		16.8333	34.3	19.8	19.4667	20.5	32.0333	conserved hypothetical protein	Hypothetical, unclassified, unknown
PA0261		35.1333	18.2	28.8333	18.6667	23.2333	28.9667	hypothetical protein	Hypothetical, unclassified, unknown
PA0262		9.46667	13.9667	9.36667	15.4	15.7667	12.9667	conserved hypothetical protein	Hypothetical, unclassified, unknown
PA0264		28.6667	41.8333	11.5333	15.5667	23.0333	31.4	hypothetical protein	Hypothetical, unclassified, unknown
PA0268		11.1333	24.3333	12.7	20.1667	19.4667	22.4	probable transcriptional regulator	Transcriptional regulators
PA0272		23.4667	18.3	26.2333	18.4667	22.2333	24.0667	probable transcriptional regulator	Transcriptional regulators
PA0273		3.63333	11.4667	6.6	5.26667	7	11.0667	probable MFS transporter	Transport of small molecules
PA0274		22.1667	27.0667	25.1	33.8	30.3	36.4	hypothetical protein	Hypothetical, unclassified, unknown
PA0278		18.1333	6.63333	1.83333	12.0667	14.4	21.9667	hypothetical protein	Hypothetical, unclassified, unknown
PA0280	cysA	24.9333	8.23333	26.2667	10.5333	15.7667	24.8	sulfate transport protein CysA	Transport of small molecules
PA0287		10.5333	10.8	3.96667	9.3	11.0667	20.7667	probable sodium:solute symporter	Transport of small molecules
PA0288	speB1	14.4667	6.46667	6.1	14.9667	18.5333	27.1667	agmatinase	Amino acid biosynthesis and metabolism
PA0306		21.1	37.4	15.3333	14.5333	10.4	22.3	probable transcriptional regulator	Transcriptional regulators
PA0311		17.9667	35.5	12.5667	20.8	25.6	20.0333	hypothetical protein	Hypothetical, unclassified, unknown
PA0321		23.3333	3.13333	14.4	8.43333	8.93333	7	probable acetylpolyamine aminohydrolase	Putative enzymes
PA0322		18.2	8.13333	12.3	5.83333	5.03333	1.86667	probable transporter	Transport of small molecules
PA0323		5.5	6.93333	16.1333	11	8.9	12.1333	probable binding protein component of ABC transporter	Transport of small molecules
PA0324		7.03333	3.4	5.63333	2.43333	1.6	7.4	probable permease of ABC transporter	Transport of small molecules
PA0325		12.3333	25.5	17.5333	19.1667	23.6333	28.1	probable permease of ABC transporter	Transport of small molecules
PA0327		20.8	32.6667	9.36667	40.6667	23.3333	22.2	hypothetical protein	Hypothetical, unclassified, unknown
PA0333		42.2	21.0333	23.9	34.5667	20.0333	28.4667	hypothetical protein	Putative enzymes
PA0339		18.8667	24.8	23.1333	23.8667	26.1667	32.8	hypothetical protein	Hypothetical, unclassified, unknown
PA0341	lgt	52.9667	11.8	35.1667	14.9333	17.1	18.4333	prolipoprotein diacylglyceryl transferase	Fatty acid and phospholipid metabolism
PA0343		24.6333	25.9	17.1	35.4	37.3333	42.1333	hypothetical protein	Hypothetical, unclassified, unknown
PA0349		2.43333	7.4	4.93333	5.83333	10.8667	14.1667	hypothetical protein	Hypothetical, unclassified, unknown
PA0364		19.5	29.5667	18.8333	28.6333	25.2333	29.4667	probable oxidoreductase	Putative enzymes
PA0383		24.8333	14.9	11.6	13.4	9.7	12.4333	conserved hypothetical protein	Hypothetical, unclassified, unknown
PA0417		28.2333	21.8333	24.1	34.3	25.0667	26.1	probable chemotaxis protein	Chemotaxis
PA0418		34.3333	15.3	17.1667	18.1667	23.3667	21.8	hypothetical protein	Hypothetical, unclassified, unknown
PA0434		36.6	33.4667	31.2333	29.8667	25.2	39.9333	hypothetical protein	Hypothetical, unclassified, unknown
PA0435		13.9333	22.8333	12.0667	14.0333	16	40.8667	hypothetical protein	Hypothetical, unclassified, unknown
PA0438	codB	35.9333	38.5333	34.9667	21.7	22.6	23.4333	cytosine permease	Transport of small molecules
PA0442		2.73333	1.26667	2.5	0.1	0.566667	0.266667	hypothetical protein	Hypothetical, unclassified, unknown
PA0448		21.2667	41.0333	32.8333	19.7	12.3667	22.1	probable transcriptional regulator	Transcriptional regulators
PA0450		13.0333	4.4	1.46667	3.13333	4.43333	16.1	probable phosphate transporter	Transport of small molecules
PA0453		21.6667	10.7	7.23333	6.96667	14.2333	24.6333	hypothetical protein	Hypothetical, unclassified, unknown
PA0458		33.2333	26.2333	20.3333	25.5	20.7333	20.4667	probable MFS transporter	Transport of small molecules
PA0474		3.9	1.8	3.13333	3.66667	2.9	5.36667	hypothetical protein	Hypothetical, unclassified, unknown
PA0475		7.5	28.8	10.3	12.3	17.3	24.5667	probable transcriptional regulator	Transcriptional regulators
PA0477		24.4	39.1667	20.6333	29.3333	24.4333	26.6	probable transcriptional regulator	Transcriptional regulators
PA0478		11.8667	12.9667	25.4667	14.2667	12.9	14.5667	probable N-acetyltransferase	Putative enzymes
PA0479		14.1667	20.7333	13.5333	22.4333	27.2333	30.6	probable transcriptional regulator	Transcriptional regulators
PA0480		2.6	2.1	1.23333	1.5	1.43333	6.03333	probable hydrolase	Putative enzymes
PA0489		18.2333	15.5333	5	21.2667	11.8333	19.7333	probable phosphoribosyl transferase	Putative enzymes
PA0494		31.4667	15.3333	41.3333	30.6667	28.8333	28.5667	probable acyl-CoA carboxylase subunit	Putative enzymes
PA0496		15.5333	8.1	16.1	8.96667	9.3	10.1	conserved hypothetical protein	Hypothetical, unclassified, unknown
PA0497		8.53333	15.9667	7.06667	7.06667	9.8	10.3	hypothetical protein	Hypothetical, unclassified, unknown
PA0498		19.8667	6.6	4.03333	7.66667	4.66667	4.1	hypothetical protein	Hypothetical, unclassified, unknown
PA0499		14.8667	23.9667	6.56667	11.6333	16.0333	19	probable pili assembly chaperone	Chaperones & heat shock proteins
PA0507		50.2333	37.6667	21.0667	17.5333	20.9333	32.4333	probable acyl-CoA dehydrogenase	Putative enzymes
PA0508		27.2	20.3	15.2333	18.4	22.0667	23.5667	probable acyl-CoA dehydrogenase	Putative enzymes
PA0509	nirN	20.1667	21.4	14.3333	18.8	19	24	probable c-type cytochrome	Energy metabolism
PA0510		24.8667	13.0667	8.93333	14.3333	6.5	18.3333	probable uroporphyrin-III c-methyltransferase	Energy metabolism
PA0511	nirJ	20.9	16.2667	15.4	17.0333	15.5	18.6	heme d1 biosynthesis protein NirJ	Energy metabolism
PA0512		15.6333	6.96667	2.43333	7.03333	4.63333	9.96667	conserved hypothetical protein	Energy metabolism
PA0513		19.0333	5.9	4.26667	9.93333	6.26667	11.2667	probable transcriptional regulator	Transcriptional regulators
PA0514	nirL	19.9667	6.9	5.13333	10.0333	5.5	15.7	heme d1 biosynthesis protein NirL	Biosynthesis of cofactors, prosthetic groups and carriers
PA0515		19.8333	1.93333	3.53333	16.6	4.5	6.56667	probable transcriptional regulator	Transcriptional regulators
PA0516	nirF	30.7667	13.1	12.9333	16.9333	10.8667	18.7333	heme d1 biosynthesis protein NirF	Biosynthesis of cofactors, prosthetic groups and carriers
PA0517	nirC	47.6667	18.3333	8.43333	10.4	2.63333	11.3667	probable c-type cytochrome precursor	Energy metabolism
PA0518	nirM	49.4667	9.23333	16.5333	23.3	21.7667	22.3333	cytochrome c-551 precursor	Energy metabolism
PA0519	nirS	55.0333	8.66667	13.5	24.0333	10.5	17.7	nitrite reductase precursor	Energy metabolism
PA0521		11.0333	6.13333	3.46667	10.1	9.76667	14.5	probable cytochrome c oxidase subunit	Energy metabolism
PA0523	norC	23.6333	12.2667	7.56667	18.0667	13.2	12.6	nitric-oxide reductase subunit C	Energy metabolism
PA0524	norB	2.86667	1.73333	1.96667	5.36667	4.6	9.6	nitric-oxide reductase subunit B	Energy metabolism
PA0525		8.43333	8.2	11.6667	12	14.6667	20.7333	probable dinitrification protein NorD	Energy metabolism
PA0526		49.3	18.9667	8.73333	12.0333	12.3333	14.0333	hypothetical protein	Hypothetical, unclassified, unknown
PA0528		13.9667	10.3667	15.1667	19.7667	17.7667	9.1	probable transcriptional regulator	Transcriptional regulators
PA0530		12.3667	27.4333	13.2333	14.8333	14.5667	24.9	probable class III pyridoxal phosphate-dependent aminotransferase	Putative enzymes
PA0531		4.33333	13.3667	1.7	16.2	23.7667	32.6667	probable glutamine amidotransferase	Putative enzymes
PA0533		22.1	28.2667	11.2667	20.1333	22.2333	27.7333	probable transcriptional regulator	Transcriptional regulators
PA0539		13.9	22.4333	5.36667	4.86667	6.86667	17.5333	hypothetical protein	Hypothetical, unclassified, unknown
PA0545		27.1667	35.9667	18.2667	21.8	25.5	34.7667	hypothetical protein	Putative enzymes
PA0550		17.9667	14.4333	22.5	18.8667	12.7	30.3667	conserved hypothetical protein	Hypothetical, unclassified, unknown
PA0559		46.4333	24.6667	42.1333	18.3333	21.8333	28.2667	conserved hypothetical protein	Hypothetical, unclassified, unknown
PA0561		16.0667	11.7333	12.8333	12.8333	13.8	15.6333	hypothetical protein	Hypothetical, unclassified, unknown
PA0568		27.5333	17.3	20.1	16.6667	20.8	17.0333	hypothetical protein	Hypothetical, unclassified, unknown
PA0569		35.1	23	34.3667	23.5667	27.9333	34.5333	hypothetical protein	Hypothetical, unclassified, unknown
PA0573		14.1333	4.4	4.5	14.4333	16.6	9.46667	hypothetical protein	Hypothetical, unclassified, unknown
PA0575		9.4	11.8667	6.83333	39.9	27.8667	22.5667	conserved hypothetical protein	Hypothetical, unclassified, unknown
PA0584	cca	21.3	27	10.1	28.6	27.7667	41.5333	tRNA nucleotidyl transferase	Transcription, RNA processing and degradation
PA0597		15.5667	25	11.3667	18.5333	26.1	24.8667	probable nucleotidyl transferase	Putative enzymes
PA0600		18.9667	27.7333	19.8333	14.7667	13.9667	23.2333	probable two-component sensor	Two-component regulatory systems
PA0606		13.1667	22.4333	44.9333	27.0667	21.3667	27.3333	probable permease of ABC transporter	Transport of small molecules
PA0642		7.53333	5.93333	24.0667	3.36667	5.66667	9.7	hypothetical protein	Related to phage, transposon, or plasmid
PA0647		23.3	27.0667	27.3	20.0333	24.3667	18.1333	hypothetical protein	Related to phage, transposon, or plasmid
PA0669		14.1667	35	15.6	16.1333	16.6667	29.6	probable DNA polymerase alpha chain	DNA replication, recombination, modification and repair
PA0670		15.1667	34.1333	11.2333	7.76667	11.1	6.03333	hypothetical protein	Hypothetical, unclassified, unknown
PA0672	hemO	42.6	36.7667	29.5667	26.0333	32.6	40.1333	heme oxygenase	Biosynthesis of cofactors, prosthetic groups and carriers
PA0674		11.7333	14.4	7.5	12.0667	13.5667	17.1333	hypothetical protein	Hypothetical, unclassified, unknown
PA0675		10.1	5.1	10.6667	8.06667	13.8333	13.5	probable sigma-70 factor, ECF subfamily	Transcriptional regulators
PA0677		4.9	6.06667	1.93333	6.86667	3.7	13.4333	HxcW putative pseudopilin	Protein secretion/export apparatus
PA0678		18	8.7	2.13333	0.7	3.73333	8.06667	HxcU putative pseudopilin	Protein secretion/export apparatus
PA0680		7.26667	15.5333	10.8	14.1	10.3333	14.1333	HxcV putative pseudopilin	Protein secretion/export apparatus
PA0681		11.7333	13.0667	1.3	14.4	12.3	10.4333	HxcT pseudopilin	Protein secretion/export apparatus
PA0682		31.5333	10.0667	12.7333	11.8667	10.0667	20.3	HxcX atypical pseudopilin	Protein secretion/export apparatus
PA0683		5.3	13.5333	5.4	11	4.76667	10.8667	probable type II secretion system protein	Protein secretion/export apparatus
PA0684		11.6	12.3333	3.9	9.73333	7.9	12.5667	probable type II secretion system protein	Protein secretion/export apparatus
PA0685		4.83333	15.1333	6.83333	6.5	6.66667	13.3667	probable type II secretion system protein	Protein secretion/export apparatus
PA0686		21.5333	30.3333	13.1	14.3	10.3333	21.6667	probable type II secretion system protein	Protein secretion/export apparatus
PA0687		5.16667	9.16667	2.5	3.8	4.73333	8.3	probable type II secretion system protein	Protein secretion/export apparatus
PA0688		23.3	16.9333	2.8	5.3	2.13333	11.9	hypothetical protein	Hypothetical, unclassified, unknown
PA0689		22	26.3	9.5	22.3667	26.2	37.8667	hypothetical protein	Hypothetical, unclassified, unknown
PA0690		1.33333	11.7333	0.9	2.6	4.5	11.6	hypothetical protein	Hypothetical, unclassified, unknown
PA0691		17.3333	13.9	3.46667	5.26667	8.53333	11.2	hypothetical protein	Hypothetical, unclassified, unknown
PA0692		4.5	22.3	9.53333	6.13333	2.33333	20.3	hypothetical protein	Hypothetical, unclassified, unknown
PA0693	exbB2	7.2	19.9667	3.53333	12.6333	9.93333	16.2	transport protein ExbB2	Transport of small molecules
PA0695		5.86667	10.6667	4.26667	4.23333	9.3	9.46667	hypothetical protein	Hypothetical, unclassified, unknown
PA0696		15.3	11.1667	8.36667	4.86667	4.13333	18.5	hypothetical protein	Hypothetical, unclassified, unknown
PA0697		2.16667	5.73333	0.933333	3.63333	2.7	8.53333	hypothetical protein	Hypothetical, unclassified, unknown
PA0698		15.2333	11.6667	7	4.3	3.76667	15.5667	hypothetical protein	Hypothetical, unclassified, unknown
PA0699		15.5333	32.2	15.1	16	16.2333	20.3333	probable peptidyl-prolyl cis-trans isomerase, PpiC-type	Chaperones & heat shock proteins
PA0700		13.2667	10.8667	3.4	18.4333	10.1333	16.6667	hypothetical protein	Hypothetical, unclassified, unknown
PA0701		6.1	7.6	7.66667	8.46667	5.06667	11.7	probable transcriptional regulator	Transcriptional regulators
PA0702		21.2	4.2	6.4	4.4	5.43333	9.7	hypothetical protein	Hypothetical, unclassified, unknown
PA0703		31.8	30.8667	21.7	33.5667	22.6	26.8333	probable MFS transporter	Transport of small molecules
PA0710	gloA2	8.33333	23.9	8.63333	16.1	19.4667	20.9333	lactoylglutathione lyase	Central intermediary metabolism
PA0711		9.36667	17.7333	8.43333	9.7	8.33333	15.6667	hypothetical protein	Hypothetical, unclassified, unknown
PA0714		8.43333	9.36667	10.2	3.93333	3.3	6.9	hypothetical protein	Hypothetical, unclassified, unknown
PA0715		36.0333	23.2333	18.2667	15.1333	17.5667	18.0333	hypothetical protein	Related to phage, transposon, or plasmid
PA0716		16.5667	1.86667	8.46667	3.16667	6.3	5.13333	hypothetical protein	Hypothetical, unclassified, unknown
PA0720		17.6667	25.5333	27.3333	22.2	16.2333	18.2333	helix destabilizing protein of bacteriophage Pf1	Related to phage, transposon, or plasmid
PA0721		6.73333	12.1	11.4667	9.06667	10.4	14.1667	hypothetical protein of bacteriophage Pf1	Related to phage, transposon, or plasmid
PA0724		18.3667	16.4667	7.63333	7.26667	6.86667	15.1	probable coat protein A of bacteriophage Pf1	Related to phage, transposon, or plasmid
PA0725		13.1667	10.5	4.5	5.53333	8.46667	10.1	hypothetical protein of bacteriophage Pf1	Related to phage, transposon, or plasmid
PA0726		12.2667	15.9667	10.1	16.9	17.2667	29.3	hypothetical protein of bacteriophage Pf1	Related to phage, transposon, or plasmid
PA0727		20.2667	30.4667	15.6333	18.5667	15.7	33.8	hypothetical protein from bacteriophage Pf1	Related to phage, transposon, or plasmid
PA0728		21.4667	11.5333	5.73333	7	11.6333	13.2333	probable bacteriophage integrase	Related to phage, transposon, or plasmid
PA0736		50.2	24.7667	26.8667	24.0667	20.6333	24.6	hypothetical protein	Hypothetical, unclassified, unknown
PA0739		12.9667	32.6	15.2333	21.6667	15.2	37	probable transcriptional regulator	Transcriptional regulators
PA0740		8.5	9.96667	4.33333	9.23333	8.73333	17.5	probable beta-lactamase	Putative enzymes
PA0741		10.8333	23.6333	15.6	36.4667	30.4667	33	conserved hypothetical protein	Hypothetical, unclassified, unknown
PA0748		3.6	12.4667	3.3	0.9	5.96667	7.36667	still frameshift probable transcriptional regulator	Transcriptional regulators
PA0752		17.9667	22.7667	35.2667	17.1333	15.7333	15.3333	conserved hypothetical protein	Hypothetical, unclassified, unknown
PA0753		6.43333	7.6	25.8333	4.3	7.8	14.4	hypothetical protein	Hypothetical, unclassified, unknown
PA0785		21.6	22.8333	16.9333	8.4	15.0667	12.4	probable acyl carrier protein phosphodiesterase	Putative enzymes
PA0786		2.6	5.7	6.16667	2.76667	3.9	9.4	probable transporter	Transport of small molecules
PA0790		8.6	7.9	6.13333	5	9.96667	11.2	hypothetical protein	Hypothetical, unclassified, unknown
PA0800		21.3667	24.8667	16.3667	17.8667	17.1	26.6	hypothetical protein	Hypothetical, unclassified, unknown
PA0802		24.1667	23.0333	9.03333	11.6	22.5	29.3667	hypothetical protein	Hypothetical, unclassified, unknown
PA0808		7.76667	16.5333	21.6667	25.4667	24.2667	30.2333	hypothetical protein	Hypothetical, unclassified, unknown
PA0809		20.2333	21.9667	12.5667	9.73333	10	26.8333	probable transporter	Transport of small molecules
PA0811		3.33333	7.63333	4.06667	8.66667	9.93333	16.2667	probable MFS transporter	Transport of small molecules
PA0812		10.6667	20.0333	7.9	16.6667	13.1	22.1667	hypothetical protein	Hypothetical, unclassified, unknown
PA0813		9.3	16.9333	15.1667	24.7667	34.4	35.1	hypothetical protein	Hypothetical, unclassified, unknown
PA0818		26.6	31.2667	30.9	30	31.0333	37.8333	hypothetical protein	Hypothetical, unclassified, unknown
PA0819		16.7	33.1333	27.1667	24.6667	31.6	41.7667	hypothetical protein	Hypothetical, unclassified, unknown
PA0822		8.93333	17	18.7667	16.7	19.9333	17	hypothetical protein	Hypothetical, unclassified, unknown
PA0823		2.96667	6.8	2.93333	1.4	4.56667	15	hypothetical protein	Hypothetical, unclassified, unknown
PA0824		5.73333	14.3667	10	10.1667	6.13333	7.93333	hypothetical protein	Hypothetical, unclassified, unknown
PA0825		4	7.3	3.86667	5.2	4.06667	2.56667	hypothetical protein	Hypothetical, unclassified, unknown
PA0828		12.3	18.7667	11.1333	9.26667	18.5	18.0667	probable transcriptional regulator	Transcriptional regulators
PA0829		12.8333	27.8667	4.4	8.96667	14.4667	16.2	probable hydrolase	Putative enzymes
PA0834		31.4	16.2667	33	14.2333	19.1	28.9667	conserved hypothetical protein	Hypothetical, unclassified, unknown
PA0844	plcH	9.7	8.63333	7.13333	5.66667	6	11.8667	hemolytic phospholipase C precursor	Secreted Factors (toxins, enzymes, alginate)
PA0845		2.8	13.8	4.7	6.7	12.3	16.0333	conserved hypothetical protein	Hypothetical, unclassified, unknown
PA0846		28.4	21.9667	31.0667	33.4667	32.6333	33.1333	probable sulfate uptake protein	Transport of small molecules
PA0863		3.16667	13.8667	9.93333	8.86667	9.7	11.6667	probable oxidoreductase	Putative enzymes
PA0864		18.7	41.4333	9.83333	22.6	31.9	34.1333	probable transcriptional regulator	Transcriptional regulators
PA0873	phhR	24.5667	16.6	12.3333	12.4667	10	25.0667	transcriptional regulator PhhR	Transcriptional regulators
PA0874		17.4	27.3	8.53333	7.76667	5.93333	12.3	hypothetical protein	Hypothetical, unclassified, unknown
PA0875		6.4	11.7667	7.23333	13.0333	12.5	26	conserved hypothetical protein	Hypothetical, unclassified, unknown
PA0877		24.1	32.7	21.5667	25.4333	15.7333	25.5333	probable transcriptional regulator	Transcriptional regulators
PA0878		6.1	22.5	11.9	23.1667	14.9333	23.8333	hypothetical protein	Hypothetical, unclassified, unknown
PA0879		9.1	1.9	1.76667	9.83333	2.43333	5.66667	probable acyl-CoA dehydrogenase	Putative enzymes
PA0880		15.1333	11.8667	1.76667	15.9333	6.56667	12.8	probable ring-cleaving dioxygenase	Putative enzymes
PA0881		13.6	18.8333	12.6667	18.1667	8.3	19.6	hypothetical protein	Hypothetical, unclassified, unknown
PA0882		8.63333	21.3	8.13333	14.9667	7.6	15.5	hypothetical protein	Putative enzymes
PA0883		3.53333	4.76667	4.7	10.4	7.4	5.2	probable acyl-CoA lyase beta chain	Putative enzymes
PA0884		24.5667	18.4	7.23333	18.4333	12.1	16.5	probable C4-dicarboxylate-binding periplasmic protein	Transport of small molecules
PA0885		1.8	2.53333	3.36667	2.46667	1.83333	7.5	probable C4-dicarboxylate transporter	Transport of small molecules
PA0886		7.16667	7.73333	1.83333	6.16667	5.5	13.1333	probable C4-dicarboxylate transporter	Transport of small molecules
PA0908		15.9333	12.7667	26.7333	12.1667	9.46667	12.5667	hypothetical protein	Hypothetical, unclassified, unknown
PA0912		15.0333	28.5333	19.7667	18.4667	23.9	30.5	hypothetical protein	Hypothetical, unclassified, unknown
PA0914		42.9333	21.1	17.0667	18.6	19.6	19.6	hypothetical protein	Hypothetical, unclassified, unknown
PA0931		11.6	18.4	8.66667	14.2667	7.43333	21.9	siderophore receptor protein	Transport of small molecules
PA0939		6.96667	11.7667	1.53333	4.83333	6.56667	6.4	hypothetical protein	Hypothetical, unclassified, unknown
PA0951		31.3	30.2333	22.3667	31.0667	27.6333	35.9667	probable ribonuclease	Transcription, RNA processing and degradation
PA0954		23.7667	29	12.6667	23.4	22.4667	25.5667	probable acylphosphatase	Putative enzymes
PA0957		27.9	31.1667	22.7333	19.9	19.9	24.6333	hypothetical protein	Hypothetical, unclassified, unknown
PA0977		10.0333	6.13333	5.7	5.86667	3.33333	6.3	hypothetical protein	Hypothetical, unclassified, unknown
PA0978		13.4	28.4	22.2	17.9333	15.8	27.9333	conserved hypothetical protein	Related to phage, transposon, or plasmid
PA0980		24.1	29	19.6667	17.4667	16.2	19.7667	hypothetical protein	Hypothetical, unclassified, unknown
PA0981		7.73333	12.2333	9.6	9.96667	10.7667	6.96667	hypothetical protein	Hypothetical, unclassified, unknown
PA0984		14.7667	9.76667	1.93333	5.96667	4.9	9.16667	colicin immunity protein	Secreted Factors (toxins, enzymes, alginate)
PA0985		11.8	3.03333	44.7667	4	4.2	3.7	pyocin S5	Secreted Factors (toxins, enzymes, alginate)
PA0986		12.8667	9.86667	2.26667	0.566667	3.46667	4.23333	conserved hypothetical protein	Related to phage, transposon, or plasmid
PA0987		17	12.6333	10.9	7.23333	7.1	13.6	conserved hypothetical protein	Related to phage, transposon, or plasmid
PA0991		21.9	12.3333	12.4333	9.76667	15.9667	15.0333	hypothetical protein	Hypothetical, unclassified, unknown
PA0992	cupC1	38.0667	35.6667	32.2	20.6333	17.5333	24.3667	fimbrial subunit CupC1	Motility & Attachment
PA0993	cupC2	3.2	13.4	9.13333	6.23333	3.03333	5.23333	chaperone CupC2	Chaperones & heat shock proteins
PA0994	cupC3	25.1	34.4667	16.0333	24.4667	22.9333	24	usher CupC3	Motility & Attachment
PA1007		52.2667	24.7	16.4333	11.9333	9.36667	19.2667	conserved hypothetical protein	Hypothetical, unclassified, unknown
PA1017	pauA	23	20.7333	8.46667	9.76667	13.8333	22.1667	pimeloyl-CoA synthetase	Biosynthesis of cofactors, prosthetic groups and carriers
PA1018		7	16.1667	3.83333	8.23333	6.5	13.5333	hypothetical protein	Hypothetical, unclassified, unknown
PA1019	mucK	5.2	9.7	4.03333	2.8	3.56667	7.23333	cis,cis-muconate transporter MucK	Transport of small molecules
PA1020		22.1333	28.1333	13.6333	11.0333	7.83333	18.1	probable acyl-CoA dehydrogenase	Carbon compound catabolism
PA1021		2.46667	15.2667	7.76667	5.83333	6.03333	13.8667	probable enoyl-CoA hydratase/isomerase	Putative enzymes
PA1022		26.4	40.5333	31.0333	27.4	27.9333	40.7333	probable acyl-CoA dehydrogenase	Putative enzymes
PA1023		20.2667	15.6333	18.4	11.0667	5.56667	9.96667	probable short-chain dehydrogenase	Putative enzymes
PA1024		15.6	20.6	28.9667	19.7667	19.6	29.3333	hypothetical protein	Hypothetical, unclassified, unknown
PA1025		6.7	10.0333	11.6667	8.86667	10.1333	18.1667	probable porin	Transport of small molecules
PA1032		32.6	31.9333	41.5	34.6333	36.6667	32.4333	probable penicillin amidase	Antibiotic resistance and susceptibility
PA1037		28.1667	21.4667	27.4667	24.6667	21.9	28.1333	conserved hypothetical protein	Hypothetical, unclassified, unknown
PA1044		10.7667	18.7667	17.0667	12.9667	17.8333	18.6667	hypothetical protein	Hypothetical, unclassified, unknown
PA1046		52.3333	36.9333	16.4	26.5667	27.3667	26.6	hypothetical protein	Putative enzymes
PA1051		32.3667	32.8667	16.0333	11.0333	13.6	23.3333	probable transporter	Transport of small molecules
PA1052		6.7	13.2333	7.9	7.16667	8.03333	7.6	conserved hypothetical protein	Hypothetical, unclassified, unknown
PA1066		7.3	21.1	9.7	18.1667	17.1667	24.8667	probable short-chain dehydrogenase	Putative enzymes
PA1067		20.2	10.4667	12.4667	7.53333	9.33333	10.5	probable transcriptional regulator	Transcriptional regulators
PA1107		5.2	14.5	1.03333	20.9333	21.6667	16.9667	conserved hypothetical protein	Hypothetical, unclassified, unknown
PA1108		4.63333	17.9667	3.1	4.1	1.86667	9.46667	probable MFS transporter	Transport of small molecules
PA1109		5.6	8.96667	11.9	5.23333	5.3	3.36667	probable transcriptional regulator	Transcriptional regulators
PA1113		7.13333	10.3667	10.3667	13.8667	13.8333	16.2333	probable ATP-binding/permease fusion ABC transporter	Transport of small molecules
PA1128		22.3667	44.6667	14.8667	16.2667	16.2667	26.9	probable transcriptional regulator	Transcriptional regulators
PA1129		4	9.7	8.8	9.56667	9.2	13.7	probable fosfomycin resistance protein	Antibiotic resistance and susceptibility
PA1133		13.1667	8.9	9.9	10.9	12.4333	15.2	hypothetical protein	Hypothetical, unclassified, unknown
PA1134		28.2333	16.9333	14.7	20.4333	17.4667	31.5	hypothetical protein	Hypothetical, unclassified, unknown
PA1137		8.73333	10.9	10.7333	14	10.0667	13.3333	probable oxidoreductase	Putative enzymes
PA1138		16.3333	37.5333	8.73333	11.0333	3.5	10.3333	probable transcriptional regulator	Transcriptional regulators
PA1141		19.4667	18	16.4	21.6667	34.3667	27.8667	probable transcriptional regulator	Transcriptional regulators
PA1143		10.6	10.4667	12.9333	9.13333	6.5	20.9333	hypothetical protein	Hypothetical, unclassified, unknown
PA1144		4.96667	6.53333	6.53333	5.03333	4.8	9.63333	probable MFS transporter	Transport of small molecules
PA1146		13.8	19.3	9.63333	15.9	11.5	23.7333	probable iron-containing alcohol dehydrogenase	Carbon compound catabolism
PA1147		19.8667	28.1	10.9	11.5667	16.6	28.9333	probable amino acid permease	Transport of small molecules
PA1148	toxA	29.7	26.8	16.3333	20.9	14.8333	22.7667	exotoxin A precursor	Secreted Factors (toxins, enzymes, alginate)
PA1153		20.8667	17.7333	16.3333	11.6667	13.5667	18.6	hypothetical protein	Hypothetical, unclassified, unknown
PA1154		19.3	18.2	7.8	9.5	9.06667	23.5	conserved hypothetical protein	Hypothetical, unclassified, unknown
PA1158		32.9333	30.3	18.8667	15.6333	14.9667	22.6	probable two-component sensor	Two-component regulatory systems
PA1168		12.4333	14.6	10.4667	9.56667	8.53333	14.5667	hypothetical protein	Hypothetical, unclassified, unknown
PA1169		8.36667	8	2.1	5.73333	3.33333	9.9	probable lipoxygenase	Putative enzymes
PA1171		34.4333	38.9	35.5333	28.5667	30.7667	26.2333	probable transglycolase	Putative enzymes
PA1183	dctA	5.96667	31.7	9.3	13.3	8.53333	19.2333	C4-dicarboxylate transport protein	Transport of small molecules
PA1185		9.9	19.7667	4.3	9.26667	9.9	20.9	probable glutathione S-transferase	Putative enzymes
PA1186		7.3	12.1	9.8	19.6	18.3667	21.3333	hypothetical protein	Hypothetical, unclassified, unknown
PA1187		16.9667	29.8333	14.8333	17.7	20.6667	26.4333	probable acyl-CoA dehydrogenase	Putative enzymes
PA1188		25.8667	25.2	12.2333	21.9667	22.8	39.5667	hypothetical protein	Putative enzymes
PA1194		16.8333	21.2	6.43333	14.4	7.6	21.8667	probable amino acid permease	Transport of small molecules
PA1195		10.6667	19.9667	15.5333	8.16667	10.7333	22.3333	hypothetical protein	Hypothetical, unclassified, unknown
PA1196		37.2667	9.26667	1.3	1.43333	2.8	5.4	probable transcriptional regulator	Transcriptional regulators
PA1197		25.7333	23.6667	15.2333	16.0333	16.9333	21.8	hypothetical protein	Hypothetical, unclassified, unknown
PA1204		17.0667	13.2	19.6	13.8333	15.2333	17.8	conserved hypothetical protein	Hypothetical, unclassified, unknown
PA1205		26.7667	26.5	18.4667	16.5667	20.4333	39.0667	conserved hypothetical protein	Hypothetical, unclassified, unknown
PA1207	kefB	43.5	13.7333	26.2	9.26667	10.3667	13	glutathione-regulated potassium-efflux system protein KefB	Transport of small molecules
PA1208		10.1	25.2333	8.36667	28.2333	21.3333	28.1333	conserved hypothetical protein	Hypothetical, unclassified, unknown
PA1213		16.4333	11.7667	6.6	36.6667	19.2	25.1667	hypothetical protein	Hypothetical, unclassified, unknown
PA1220		2.43333	16.7667	8.96667	36.8	20.8333	24.7333	hypothetical protein	Hypothetical, unclassified, unknown
PA1225		3.33333	27.7	7.33333	9.66667	4.1	15.8	probable NAD(P)H dehydrogenase	Putative enzymes
PA1227		12.7333	27.7	11.2667	21.5333	19.5333	24.5333	hypothetical protein	Hypothetical, unclassified, unknown
PA1230		14.5667	13.9667	4.3	5.2	5.56667	17.3333	hypothetical protein	Hypothetical, unclassified, unknown
PA1231		12.4	20.7333	10.1	9.6	12.6333	20.7	conserved hypothetical protein	Hypothetical, unclassified, unknown
PA1232		3.06667	12.5667	1.96667	8.2	5.9	11.1667	hypothetical protein	Hypothetical, unclassified, unknown
PA1233		10	8.3	2.33333	4.86667	3.03333	11.1333	hypothetical protein	Hypothetical, unclassified, unknown
PA1234		21.6	26.7667	15.7333	28.4333	29.5667	28.9	hypothetical protein	Hypothetical, unclassified, unknown
PA1235		25.4333	36.7667	23.3667	22.8333	23.1333	25.9	probable transcriptional regulator	Transcriptional regulators
PA1236		4.83333	7.46667	3.36667	6.66667	13.8333	8.93333	probable MFS transporter	Transport of small molecules
PA1238		12.5333	3.26667	4.9	2.1	1.83333	7.7	probable outer membrane component of multidrug efflux pump	Antibiotic resistance and susceptibility
PA1239		4.33333	4.5	6.7	4.03333	2.4	3.1	hypothetical protein	Hypothetical, unclassified, unknown
PA1240		23.3667	19.1	9.23333	5.4	6.76667	12.3	probable enoyl-CoA hydratase/isomerase	Putative enzymes
PA1251		8.53333	11.5	9.2	8.23333	10.3667	21.6	probable chemotaxis transducer	Chemotaxis
PA1252		9.23333	39	18.8333	23.1	32.5333	39.5	probable L-malate dehydrogenase	Putative enzymes
PA1253		11.3667	32.7333	13.4	16.6667	15.1667	22.1	probable semialdehyde dehydrogenase	Putative enzymes
PA1254		11.7333	33.0333	9.4	10.8	6.43333	17.1	probable dihydrodipicolinate synthetase	Putative enzymes
PA1257		6.63333	19.0333	11.4	2.8	3.43333	8.7	probable permease of ABC transporter	Transport of small molecules
PA1258		3.3	42.7333	10.7333	6.5	8.56667	15.4	probable permease of ABC transporter	Transport of small molecules
PA1261		36.0333	13.6	30.3333	30	24.6333	28.7	probable transcriptional regulator	Transcriptional regulators
PA1262		7.36667	11.0333	4.6	3.6	5.93333	11.6333	probable MFS transporter	Transport of small molecules
PA1264		11.1667	15.2333	9.1	23.7333	21.3667	26.1333	probable transcriptional regulator	Transcriptional regulators
PA1265		12.1333	20.1	11.3	13.0333	10.1	20.6333	hypothetical protein	Hypothetical, unclassified, unknown
PA1266		9.83333	3.13333	6.06667	11.8333	12.3	19.2667	probable oxidoreductase	Putative enzymes
PA1267		3.4	7.76667	2.33333	2	4.53333	7.23333	hypothetical protein	Hypothetical, unclassified, unknown
PA1268		14.3667	9.83333	6.86667	8.03333	16.6333	24.7667	hypothetical protein	Hypothetical, unclassified, unknown
PA1270		17.8667	16.4333	6.46667	11.4333	8.6	20.4333	hypothetical protein	Hypothetical, unclassified, unknown
PA1282		7.33333	7.46667	3.93333	2.73333	9.83333	17.0333	probable MFS transporter	Transport of small molecules
PA1284		6.66667	10.6	2.56667	4.53333	12.5	21.8667	probable acyl-CoA dehydrogenase	Putative enzymes
PA1291		22.3667	42.7	16.1667	9.96667	8.66667	14.6333	hypothetical protein	Hypothetical, unclassified, unknown
PA1301		27.0667	20.3333	15.7667	16.5333	25	37.0333	probable transmembrane sensor	Transcriptional regulators
PA1302		38.8	39.4	16.4333	29.6	25.1	33.6	probable heme utilization protein precursor	Transport of small molecules
PA1303		30.0333	18.8	14.4	21.4333	10.0667	18.8667	probable signal peptidase	Putative enzymes
PA1304		39.6667	41.0667	30.5	24.7333	28	29	probable oligopeptidase	Putative enzymes
PA1309		29.1667	16.7667	11.9667	15.1333	17.8333	21.9667	probable transcriptional regulator	Transcriptional regulators
PA1310	phnW	7.56667	9.46667	6.13333	3.1	9.66667	19.1667	2-aminoethylphosphonate:pyruvate aminotransferase	Carbon compound catabolism
PA1311	phnX	4.93333	14.6	3.43333	9.96667	14.9	21.9333	2-phosphonoacetaldehyde hydrolase	Carbon compound catabolism
PA1312		21.2	25.4333	13.8667	24.3667	17.8	24.2333	probable transcriptional regulator	Transcriptional regulators
PA1313		6.1	9.56667	5.93333	5	10.8667	12.3	probable MFS transporter	Transport of small molecules
PA1314		15	40.3333	16.5	29.8333	29.8667	34.5333	hypothetical protein	Hypothetical, unclassified, unknown
PA1316		5.4	22.0667	3.43333	9.2	4.23333	12.5333	probable MFS transporter	Transport of small molecules
PA1319	cyoC	55.5333	13.3	7.03333	6.06667	7.06667	8.73333	cytochrome o ubiquinol oxidase subunit III	Energy metabolism
PA1320	cyoD	39.5667	11.0333	1.8	6.86667	2	5.4	cytochrome o ubiquinol oxidase subunit IV	Energy metabolism
PA1321	cyoE	34.5667	12.8667	10.8667	11.9333	9.66667	12.6333	cytochrome o ubiquinol oxidase protein CyoE	Energy metabolism
PA1322		9.46667	14.3	8.13333	6.16667	6.13333	19	probable TonB-dependent receptor	Transport of small molecules
PA1328		7.16667	41.0333	14.2333	14	21.1	15.2667	probable transcriptional regulator	Transcriptional regulators
PA1329		8.03333	27	15	23.9667	27.9333	26.3667	conserved hypothetical protein	Hypothetical, unclassified, unknown
PA1334		17.7	19.2667	14.9667	16.0667	20.0667	32.8333	probable oxidoreductase	Putative enzymes
PA1345		17.1	20.1667	4.26667	18.7333	15.4	24.2333	hypothetical protein	Hypothetical, unclassified, unknown
PA1346		4.13333	3.7	11.1667	5.36667	4.96667	6.23333	hypothetical protein	Hypothetical, unclassified, unknown
PA1347		6.5	5.6	7.4	8.06667	6.26667	15.6	probable transcriptional regulator	Transcriptional regulators
PA1352		13.2333	19.8	4.83333	7.23333	12.5	24.8333	conserved hypothetical protein	Hypothetical, unclassified, unknown
PA1361		15.9	15.6667	7.43333	12.1667	17.3667	18.0667	probable transporter	Transport of small molecules
PA1362		13.8667	26.1333	20.6	18.5	22.8667	32.5667	hypothetical protein	Hypothetical, unclassified, unknown
PA1364		13.0333	11.2333	17.5	14.3333	18.6	24.2667	probable transmembrane sensor	Transcriptional regulators
PA1367		11.7	9.7	15.7333	6.76667	14.1333	9	hypothetical protein	Hypothetical, unclassified, unknown
PA1368		16.9333	27.4667	11.0333	24.2667	18.5	16.8	hypothetical protein	Hypothetical, unclassified, unknown
PA1369		23.3667	11.3333	13.4333	14.1	11.7	11.5333	hypothetical protein	Hypothetical, unclassified, unknown
PA1371		38.3	19.1667	28.4	27.9	16.0667	20.1	hypothetical protein	Hypothetical, unclassified, unknown
PA1373	fabF2	41.5333	23.0333	27.0333	18.4	18.7	23.4333	3-oxoacyl-acyl carrier protein synthase II	Fatty acid and phospholipid metabolism
PA1374		23.9667	27.7	19.5333	19.0667	15.0667	28.5333	hypothetical protein	Hypothetical, unclassified, unknown
PA1379		16.6333	11.1	6.76667	12.5667	16.4	19.8333	probable short-chain dehydrogenase	Putative enzymes
PA1380		7.46667	28.2	7.46667	11.1667	9.63333	9.73333	probable transcriptional regulator	Transcriptional regulators
PA1381		14.4	8.4	5.36667	3.83333	4.06667	3	hypothetical protein	Hypothetical, unclassified, unknown
PA1383		31.9333	39.3333	21.8333	25.2333	19.3667	28.9333	hypothetical protein	Hypothetical, unclassified, unknown
PA1384	galE	3.33333	4.83333	4.8	5.46667	3.06667	5.06667	UDP-glucose 4-epimerase	Central intermediary metabolism
PA1385		6.56667	10.3667	10.9667	12.8667	8.66667	8.06667	probable glycosyl transferase	Cell wall / LPS / capsule
PA1386		5.26667	13.5333	0.9	5.9	2.8	9.4	probable ATP-binding component of ABC transporter	Transport of small molecules
PA1387		32.4	23.9333	12.2	17.7	17.5667	21.6333	hypothetical protein	Hypothetical, unclassified, unknown
PA1388		11.2333	22.7	10.7667	18.1667	21.0667	25.9	hypothetical protein	Hypothetical, unclassified, unknown
PA1389		13.1667	29.4667	7.33333	23.4	25.7667	32.4667	probable glycosyl transferase	Putative enzymes
PA1390		14.5	13.9667	11.2333	17.8	19.3333	20	probable glycosyl transferase	Putative enzymes
PA1391		14.3333	12.9333	10.4667	10.6	12.0333	13.0333	probable glycosyl transferase	Putative enzymes
PA1392		5.63333	13.0667	10.3333	8.13333	8.03333	9.83333	hypothetical protein	Hypothetical, unclassified, unknown
PA1393	cysC	6.66667	7.06667	3.16667	8.7	5.03333	5.6	adenosine 5'-phosphosulfate (APS) kinase	Nucleotide biosynthesis and metabolism
PA1395		24.8333	21.5667	13.5667	7.76667	6.4	21.7333	hypothetical protein	Hypothetical, unclassified, unknown
PA1400		4.23333	25.1	5.53333	9.36667	12.9333	21.4	probable pyruvate carboxylase	Energy metabolism
PA1403		10.5333	23.9	4.56667	15.1667	10.8333	18.3667	probable transcriptional regulator	Transcriptional regulators
PA1405		32.0333	22.2667	21.4667	15.2	19.6667	23.4	probable helicase	DNA replication, recombination, modification and repair
PA1406		10.6	10.4333	5.93333	23.1333	20.6667	18.8667	hypothetical protein	Hypothetical, unclassified, unknown
PA1409	aphA	23.7667	9.1	15.7	5.9	5.86667	12.4667	acetylpolyamine aminohydrolase	Carbon compound catabolism
PA1410		26.7667	26.2	20.7333	15.1333	20.2	24.5333	probable periplasmic spermidine/putrescine-binding protein	Transport of small molecules
PA1412		7.93333	10.8667	8.66667	8.33333	9.5	20.4	hypothetical protein	Hypothetical, unclassified, unknown
PA1416		27.3333	7.73333	8.06667	9.4	11.9667	20.6667	conserved hypothetical protein	Hypothetical, unclassified, unknown
PA1422	gbuR	21.0667	38.0333	41.8	43.1	28.5333	28.3333	GbuR	Transcriptional regulators
PA1425		39.8333	23.7	4.3	3.06667	10.4	9.53333	probable ATP-binding component of ABC transporter	Transport of small molecules
PA1426		10.8333	15.5333	6.96667	5.06667	8.7	20.8	hypothetical protein	Hypothetical, unclassified, unknown
PA1427		18.8667	26.8667	6.23333	12.3	8.03333	19.3667	hypothetical protein	Hypothetical, unclassified, unknown
PA1429		28.3	32.9	14.7333	24.3667	32.0667	38.9333	probable cation-transporting P-type ATPase	Transport of small molecules
PA1449	flhB	21.0333	29.2333	24.6	35.5333	38.0333	33.7333	flagellar biosynthetic protein FlhB	Motility & Attachment
PA1451		49.7667	37.6333	23.9333	23.4	22.6333	27.7	conserved hypothetical protein	Hypothetical, unclassified, unknown
PA1466		21.7	25.1667	14.6333	14.8	15.8667	27.9	hypothetical protein	Hypothetical, unclassified, unknown
PA1486		12.7333	26.5	13.5	10.2333	21.8333	35.8333	hypothetical protein	Hypothetical, unclassified, unknown
PA1487		35.3	35	24.3333	31.8667	39	33.8333	probable carbohydrate kinase	Putative enzymes
PA1488		17.4333	20.2333	18.3	22.8333	19.8	28.4333	hypothetical protein	Hypothetical, unclassified, unknown
PA1489		11.3333	20.0667	18.6667	11.6333	21.5667	21.0667	hypothetical protein	Hypothetical, unclassified, unknown
PA1490		11.8	14.1333	26.8	17.2333	10.3667	18.6333	probable transcriptional regulator	Transcriptional regulators
PA1491		30.0333	29	11.7	15.8333	6.13333	18.8667	probable transporter	Transport of small molecules
PA1496		15.7667	13.6667	14.8667	21.8333	17.2667	19.2	probable potassium channel	Transport of small molecules
PA1497		10.9667	10.6333	5.43333	6.23333	12.5667	16.8	probable transporter	Transport of small molecules
PA1498	pykF	11.2	12.3	3.1	7.83333	5.4	15.9667	pyruvate kinase I	Carbon compound catabolism
PA1499		14.7	13.1333	20.4333	17.6	18.9	24.7667	conserved hypothetical protein	Hypothetical, unclassified, unknown
PA1500		14.5667	6.66667	5.1	7.7	6.66667	12.6667	probable oxidoreductase	Putative enzymes
PA1501		10.1333	9.43333	11.8333	9.4	2.63333	8.26667	conserved hypothetical protein	Hypothetical, unclassified, unknown
PA1502	gcl	15.1333	20.3667	3.33333	10.8667	7.9	5.23333	glyoxylate carboligase	Central intermediary metabolism
PA1503		9.5	10.0667	2	7.56667	3.63333	9.66667	hypothetical protein	Hypothetical, unclassified, unknown
PA1508		8.56667	25.4333	13.2	18.4333	17.6667	25.7333	hypothetical protein	Hypothetical, unclassified, unknown
PA1510		15.7333	17.4333	13.4	12.3667	12.3	14.2	hypothetical protein	Hypothetical, unclassified, unknown
PA1511		22.5333	20.7667	18.2	19.8667	21.4333	24.7667	conserved hypothetical protein	Hypothetical, unclassified, unknown
PA1519		13.0667	7.6	3.13333	3.46667	3.06667	4.46667	probable transporter	Transport of small molecules
PA1525	alkB2	21.5667	27.9	24.0333	28.1333	25	32.3667	alkane-1-monooxygenase 2	Carbon compound catabolism
PA1531		21.4667	13.6	14.1333	17.4333	14	16.3667	hypothetical protein	Hypothetical, unclassified, unknown
PA1535		37.8	38.5333	27.7333	20.7	25.2667	33.0333	probable acyl-CoA dehydrogenase	Putative enzymes
PA1536		19.4333	27.0333	23.4667	29.0667	30.8333	30.1333	conserved hypothetical protein	Hypothetical, unclassified, unknown
PA1537		2.6	39.6	2.43333	6.23333	6.83333	11.5333	probable short-chain dehydrogenase	Putative enzymes
PA1563		37.5	36.5	35.7	21.5333	25.9	31.5333	conserved hypothetical protein	Hypothetical, unclassified, unknown
PA1565		38.7667	2.53333	7.8	3.6	1.86667	4.73333	probable oxidoreductase	Putative enzymes
PA1567		11.5667	15.5667	5.66667	8.16667	8	9	conserved hypothetical protein	Hypothetical, unclassified, unknown
PA1568		14.4333	6.4	8.96667	7.9	11.6667	7.66667	conserved hypothetical protein	Hypothetical, unclassified, unknown
PA1569		10.3667	3.73333	6.86667	3.23333	3.63333	9.5	probable MFS transporter	Transport of small molecules
PA1577		17.6333	22.7667	23.0333	18.2333	22.7333	35.1333	hypothetical protein	Hypothetical, unclassified, unknown
PA1578		11.2	28.0667	11.3	30.1667	32.4333	34.2333	hypothetical protein	Hypothetical, unclassified, unknown
PA1597		7.7	4.06667	8.6	22.3333	24.8333	19.8667	hypothetical protein	Hypothetical, unclassified, unknown
PA1598		3.43333	8	4.26667	4	5.63333	10.0667	conserved hypothetical protein	Putative enzymes
PA1599		25.6333	28.1333	8.53333	14.1333	10.2	13.4333	probable transcriptional regulator	Transcriptional regulators
PA1620		29.3333	13.0333	5.1	17.2	18.6333	21.6667	hypothetical protein	Hypothetical, unclassified, unknown
PA1626		17.0667	19.3667	17.8667	23.7333	18.6333	25.8	probable MFS transporter	Transport of small molecules
PA1628		2.9	21.1667	11.7333	18.7333	26.3	37.8333	probable 3-hydroxyacyl-CoA dehydrogenase	Putative enzymes
PA1631		2.83333	13.4	6.33333	1.96667	13.5333	14.7333	probable acyl-CoA dehydrogenase	Putative enzymes
PA1637	kdpE	7.73333	29.6333	8.16667	19.3	20.6333	17.4	two-component response regulator KdpE	Two-component regulatory systems
PA1638		43.9	28.2	31.4667	18.3333	18.6	26.9667	conserved hypothetical protein	Hypothetical, unclassified, unknown
PA1647		48.2	13.4	18.4333	14.9	17.4333	22.8	probable sulfate transporter	Transport of small molecules
PA1648		17.9	18.9333	7.9	17.7667	21.9	19.5333	probable oxidoreductase	Putative enzymes
PA1652		23.3	21	17.6667	13.0667	16.8	21.9	hypothetical protein	Hypothetical, unclassified, unknown
PA1658		39.9333	13.9333	33.1333	16.1333	21.3667	17.8667	conserved hypothetical protein	Hypothetical, unclassified, unknown
PA1659		22.1667	3.9	19	19.7	15.2333	20.1333	hypothetical protein	Hypothetical, unclassified, unknown
PA1660		30.0667	6.76667	8.03333	9.63333	5.9	8.36667	hypothetical protein	Hypothetical, unclassified, unknown
PA1661		12.6667	20.1667	13.4333	10.8667	14.8	20.8667	hypothetical protein	Hypothetical, unclassified, unknown
PA1662		12.2667	5.36667	10.4667	15.9333	13.2667	13.3	probable ClpA/B-type protease	Putative enzymes
PA1663		18.8	19.3667	21.3667	21.4	11.2667	24.8	probable transcriptional regulator	Transcriptional regulators
PA1664		10.1	3.96667	9.2	10.0333	17.9	24.6667	hypothetical protein	Hypothetical, unclassified, unknown
PA1665		14.3667	3.06667	12.3667	9.13333	5.66667	10.6	hypothetical protein	Hypothetical, unclassified, unknown
PA1666		8.83333	4.63333	13.8	7.5	7.96667	10.1333	hypothetical protein	Hypothetical, unclassified, unknown
PA1667		8.3	8.43333	10.5	11.1667	8.2	15.5	hypothetical protein	Hypothetical, unclassified, unknown
PA1668		27.1	11	11.4667	13.8	12.6	17.6	hypothetical protein	Hypothetical, unclassified, unknown
PA1669		13.4333	12.8333	8.86667	11.8333	9.8	11.1	hypothetical protein	Membrane proteins
PA1670	stp1	32.5667	24.4667	13.1333	13.6333	19.2	14.0667	serine/threonine phosphoprotein phosphatase Stp1	Translation, post-translational modification, degradation
PA1671	stk1	8.3	14.2333	11.0333	5.43333	3.66667	6.6	serine-threonine kinase Stk1	Translation, post-translational modification, degradation
PA1680		40.8333	21.4	8.83333	16.9333	12.8667	19.4333	hypothetical protein	Hypothetical, unclassified, unknown
PA1682		51.9	14	31.5667	19.1	16.3667	15.9	probable MFS metabolite transporter	Transport of small molecules
PA1690	pscU	20.3	18.4333	7.46667	9.26667	11.8333	13.6	translocation protein in type III secretion	Protein secretion/export apparatus
PA1691	pscT	23.6667	22.9333	7.63333	13.1333	13.4	15.2	translocation protein in type III secretion	Protein secretion/export apparatus
PA1694	pscQ	25.6333	12.0667	29.3333	16	14.2667	18.0333	translocation protein in type III secretion	Protein secretion/export apparatus
PA1695	pscP	14.9667	4.53333	11.9	4.63333	5.96667	12.6667	translocation protein in type III secretion	Protein secretion/export apparatus
PA1696	pscO	17.3333	7.8	17.2	8.8	10.1	13.2667	translocation protein in type III secretion	Protein secretion/export apparatus
PA1697		34.5667	24	24.1	21	28.2667	33.5333	ATP synthase in type III secretion system	Protein secretion/export apparatus
PA1698	popN	14.9667	16.3	16.5667	16.2	14.2	28.5667	Type III secretion outer membrane protein PopN precursor	Protein secretion/export apparatus
PA1699		16.7333	3.8	3.83333	2	2.36667	5.73333	conserved hypothetical protein in type III secretion	Hypothetical, unclassified, unknown
PA1700		11.6667	17.4333	16.2667	10.9667	21.1	16.0333	conserved hypothetical protein in type III secretion	Hypothetical, unclassified, unknown
PA1702		4.9	12.1333	4.8	5.36667	6.86667	8.76667	conserved hypothetical protein in type III secretion	Hypothetical, unclassified, unknown
PA1703	pcrD	18.0667	33.3	18.7333	19.6667	21.9667	24.9667	type III secretory apparatus protein PcrD	Protein secretion/export apparatus
PA1704	pcrR	6.96667	19.6333	10.0333	14.1667	15.9667	15.2667	transcriptional regulator protein PcrR	Transcriptional regulators
PA1705	pcrG	27.1	34.0667	26.3333	17.5333	24.1	35.9333	regulator in type III secretion	Protein secretion/export apparatus
PA1706	pcrV	16.4333	19.6	19.2667	13.8333	8.3	18.8	type III secretion protein PcrV	Protein secretion/export apparatus
PA1707	pcrH	25.9	15.8	17.7	16.1667	18.0667	19.9	regulatory protein PcrH	Protein secretion/export apparatus
PA1708	popB	53.0333	37.8333	25.8	22.3667	23.4333	31.4333	translocator protein PopB	Protein secretion/export apparatus
PA1709	popD	35.3667	26.4	25.3	21.9333	20.7667	32.5667	Translocator outer membrane protein PopD precursor	Protein secretion/export apparatus
PA1712	exsB	33.8667	18.7	13.2667	15.1	14.5	25	exoenzyme S synthesis protein B	Protein secretion/export apparatus
PA1715	pscB	33.7667	8.23333	14.4667	8.8	8.7	10.5333	type III export apparatus protein	Protein secretion/export apparatus
PA1717	pscD	40.5	8.36667	17.3333	2.9	6.7	9.53333	type III export protein PscD	Protein secretion/export apparatus
PA1719	pscF	33.9	7.13333	24.4	7.3	6.6	19.7	type III export protein PscF	Protein secretion/export apparatus
PA1720	pscG	27.4	9.86667	28	16.9333	15.4667	14.2333	type III export protein PscG	Protein secretion/export apparatus
PA1721	pscH	30.4667	9.4	24.1667	9.7	9.7	12.5333	type III export protein PscH	Protein secretion/export apparatus
PA1723	pscJ	42.2333	21.6333	24.8333	20.6	19.1	26.6	type III export protein PscJ	Protein secretion/export apparatus
PA1724	pscK	17.0333	14.8333	13.9667	13.7333	12.2	24.2333	type III export protein PscK	Protein secretion/export apparatus
PA1725	pscL	13.9	15.6667	18.0333	9.93333	16.6333	21.8667	type III export protein PscL	Protein secretion/export apparatus
PA1735		29.8	37.4667	15.2333	20.8	14	24.1	hypothetical protein	Hypothetical, unclassified, unknown
PA1736		16.2	20.5333	13.4333	18.2	24.3333	29.2	probable acyl-CoA thiolase	Putative enzymes
PA1739		10.9	36.9333	7.66667	19.5667	23.9667	27.7	probable oxidoreductase	Putative enzymes
PA1740		14	12.7667	5.16667	9.2	9.73333	15.7333	hypothetical protein	Hypothetical, unclassified, unknown
PA1743		4.96667	14.0667	5.73333	14.0667	8.03333	24.0333	hypothetical protein	Hypothetical, unclassified, unknown
PA1744		7.93333	20.2	10.9667	27.5	26.1333	26.3333	hypothetical protein	Hypothetical, unclassified, unknown
PA1758	pabB	25.6333	7.66667	19.3333	12.6667	16.5667	8.76667	para-aminobenzoate synthase component I	Biosynthesis of cofactors, prosthetic groups and carriers
PA1763		11.7667	31.6667	34.2	32.7333	24.7	25.2667	hypothetical protein	Hypothetical, unclassified, unknown
PA1764		12.0667	17.6667	20.2	10.5667	9.5	15.5667	hypothetical protein	Hypothetical, unclassified, unknown
PA1778	cobA	2.46667	4.4	2.03333	8.16667	15.2333	20	uroporphyrin-III C-methyltransferase	Biosynthesis of cofactors, prosthetic groups and carriers
PA1779		12.1333	6.16667	4.96667	7.3	4.16667	6.86667	assimilatory nitrate reductase	Central intermediary metabolism
PA1780	nirD	6.2	9.83333	5.9	6.36667	8.4	16.8333	assimilatory nitrite reductase small subunit	Central intermediary metabolism
PA1781	nirB	6.33333	4.46667	5.66667	7.36667	9.3	9.8	assimilatory nitrite reductase large subunit	Central intermediary metabolism
PA1782		20.6667	27.9667	9.83333	20.2333	22.3667	29.3667	probable serine/threonine-protein kinase	Adaptation, protection
PA1783	nasA	10.4333	6.46667	1.43333	3.63333	1.76667	2.83333	nitrate transporter	Transport of small molecules
PA1785		20.6667	7.06667	6.03333	4.2	2.96667	5.53333	conserved hypothetical protein	Hypothetical, unclassified, unknown
PA1810		30.5667	11	29.3	24.3333	19.1333	13.6	probable binding protein component of ABC transporter	Transport of small molecules
PA1820	nhaB	15.3	20.5	20.6667	12.1	12.3667	14.3	sodium/proton antiporter NhaB	Transport of small molecules
PA1824		30.8667	17.0333	9.3	8.46667	12.6333	15.3333	conserved hypothetical protein	Hypothetical, unclassified, unknown
PA1825		20.8667	26.5333	24.2333	17.8333	20.8	22.6	hypothetical protein	Hypothetical, unclassified, unknown
PA1827		28.3	24.5	19.6667	17.2667	19.8	24.4333	probable short-chain dehydrogenase	Putative enzymes
PA1839		24.9333	22.5667	25	30.1667	33.5	39.1	hypothetical protein	Hypothetical, unclassified, unknown
PA1848		8.13333	2.53333	8.6	1.96667	3.73333	8.43333	probable MFS transporter	Transport of small molecules
PA1849		1.46667	2.56667	8.53333	9.6	7.16667	11.2667	conserved hypothetical protein	Hypothetical, unclassified, unknown
PA1851		10.4333	38.2333	9.23333	21.2333	30.9667	36.1	hypothetical protein	Hypothetical, unclassified, unknown
PA1854		16.6667	16.4	12.2667	18.2667	12.3667	18.7667	conserved hypothetical protein	Hypothetical, unclassified, unknown
PA1856		8.06667	31.8	6.5	11.3	12.3667	13.7	probable cytochrome oxidase subunit	Putative enzymes
PA1859		13.2333	43.0667	17.7667	32.6667	17.1333	22.5333	probable transcriptional regulator	Transcriptional regulators
PA1861	modC	24.4667	28.2333	35.3333	27.0667	20.3333	28.6667	molybdenum transport protein ModC	Transport of small molecules
PA1867		11.5	4.53333	25.5333	6.8	6	7.53333	hypothetical protein	Protein secretion/export apparatus
PA1868	xqhA	12.3667	27.4333	23.8333	16.5	22.4333	25.1333	secretion protein XqhA	Protein secretion/export apparatus
PA1873		19.0333	22.9	7.16667	22.6667	21.3333	29.2667	hypothetical protein	Hypothetical, unclassified, unknown
PA1883		13.9333	42.3	6	12.5333	18.3667	18.4	probable NADH-ubiquinone/plastoquinone oxidoreductase	Energy metabolism
PA1906		19.5	15.5	12.0333	20.0333	16.0333	16.2333	hypothetical protein	Hypothetical, unclassified, unknown
PA1907		5	9.46667	8.5	10.8667	11	15.7	hypothetical protein	Hypothetical, unclassified, unknown
PA1908		2.36667	3	3.63333	2.4	1.56667	13.8333	probable MFS transporter	Transport of small molecules
PA1909		7.83333	6.7	1.4	5.2	9.06667	12.8333	hypothetical protein	Hypothetical, unclassified, unknown
PA1910		18.8333	20.2	15.6	17.7333	20.7667	33.3	probable tonB-dependent receptor protein	Transport of small molecules
PA1913		45.9	27.6333	12.9	8.76667	8.7	14.2667	hypothetical protein	Hypothetical, unclassified, unknown
PA1916		20.3667	8.66667	9.7	7.86667	9.43333	8.63333	probable amino acid permease	Transport of small molecules
PA1917		13.4333	6.4	9.1	6.86667	4.96667	10.8	hypothetical protein	Hypothetical, unclassified, unknown
PA1918		17.3333	14.5333	13.3667	8.03333	9.53333	22	hypothetical protein	Hypothetical, unclassified, unknown
PA1919		8.6	6.63333	3.06667	5.96667	5.73333	12.9333	probable radical-activating enzyme	Putative enzymes
PA1920		9.83333	19.5667	6.83333	17.7667	18.5667	18.9667	conserved hypothetical protein	Putative enzymes
PA1921		10.9333	5.33333	8.2	21.2667	24.0333	16.4	hypothetical protein	Hypothetical, unclassified, unknown
PA1922		4.16667	10.2333	2.56667	8	6.6	9.96667	probable TonB-dependent receptor	Transport of small molecules
PA1923		7.9	20.1	9.13333	17.6667	10.6333	23.9667	hypothetical protein	Biosynthesis of cofactors, prosthetic groups and carriers
PA1924		5.86667	8.13333	6.96667	5.23333	7.3	14.7	hypothetical protein	Hypothetical, unclassified, unknown
PA1925		20.6333	21.5	5.76667	7.1	8.66667	25.2	hypothetical protein	Hypothetical, unclassified, unknown
PA1927	metE	6.6	17.7	7.46667	14.5	12.8333	13.2333	5-methyltetrahydropteroyltriglutamate-homocysteine S-methyltransferase	Amino acid biosynthesis and metabolism
PA1929		15.7667	34.1	19.1	18.8333	26.1	25.7	hypothetical protein	Hypothetical, unclassified, unknown
PA1935		23.1667	30.4667	11.8333	21.1667	19.6667	24.3333	hypothetical protein	Hypothetical, unclassified, unknown
PA1936		24.7667	27.5	6.43333	12	17.6	23.1667	hypothetical protein	Hypothetical, unclassified, unknown
PA1945		26.2	34.1333	7.76667	23.4	22.6	29.8667	probable transcriptional regulator	Transcriptional regulators
PA1952		17.8667	20.6333	9.93333	11.0667	18.8	22.9	hypothetical protein	Hypothetical, unclassified, unknown
PA1953		2.8	2.16667	4.1	1.8	1.6	5.8	hypothetical protein	Hypothetical, unclassified, unknown
PA1954		12.9333	34.5	10.3667	13.4667	16.1333	32.6667	hypothetical protein	Hypothetical, unclassified, unknown
PA1955		4.26667	9.23333	2.43333	6.06667	4.06667	5.5	hypothetical protein	Hypothetical, unclassified, unknown
PA1956		4.36667	15.3667	8.26667	10.4333	5.46667	20.2	hypothetical protein	Hypothetical, unclassified, unknown
PA1960		19.6	19.7	19.3333	13.9	15.5333	18.7333	hypothetical protein	Hypothetical, unclassified, unknown
PA1961		8.66667	37.0333	4.23333	14.7667	16.4	21.1	probable transcriptional regulator	Transcriptional regulators
PA1962		5.96667	8.23333	7	13.6667	13.3333	8.66667	conserved hypothetical protein	Putative enzymes
PA1972		4.46667	6.96667	2.76667	2.16667	2.53333	3.36667	conserved hypothetical protein	Hypothetical, unclassified, unknown
PA1973	pqqF	16.6333	27.5667	7.9	14.3333	18.1667	14.0333	pyrroloquinoline quinone biosynthesis protein F	Biosynthesis of cofactors, prosthetic groups and carriers
PA1993		17.5667	20.7667	11.5	10.2	15.9333	17.1	probable MFS transporter	Transport of small molecules
PA2005		42.3667	25.3	28.2667	18.1333	22.1333	25.4667	probable transcriptional regulator	Transcriptional regulators
PA2028		25.2333	34.3667	20.3667	17.0667	13.8333	16.7333	probable transcriptional regulator	Transcriptional regulators
PA2032		2.46667	46.7667	5.3	18.6667	35.6667	23.0333	probable transcriptional regulator	Transcriptional regulators
PA2033		10.7333	25	16.4667	20.4333	31.8333	39.3333	hypothetical protein	Hypothetical, unclassified, unknown
PA2034		12.0333	11.9333	5.3	6.2	12.3	19.8	hypothetical protein	Hypothetical, unclassified, unknown
PA2036		12	7.86667	8.53333	6.83333	7.46667	10.2667	hypothetical protein	Hypothetical, unclassified, unknown
PA2037		20.5667	21.4333	13.1333	14.1333	15.8333	15.3	hypothetical protein	Hypothetical, unclassified, unknown
PA2041		40.9667	34.8333	34.7	14.7667	16.8	22.5	probable amino acid permease	Transport of small molecules
PA2043		39	24.4667	10.5	19.9333	17.7333	31.9	hypothetical protein	Hypothetical, unclassified, unknown
PA2046		4.6	4.76667	1.43333	25.5	29.6	17.7667	hypothetical protein	Hypothetical, unclassified, unknown
PA2050		11.9667	10.7	6.86667	8.2	6.83333	14.1333	probable sigma-70 factor, ECF subfamily	Transcriptional regulators
PA2051		4.63333	5.96667	2.26667	5.9	3.53333	5.63333	probable transmembrane sensor	Transcriptional regulators
PA2053	cynT	8.8	15.3	9.43333	16.6	20.8667	26.1667	carbonate dehydratase	Central intermediary metabolism
PA2055		14.2667	24.2	8.7	8.03333	12.0333	20.7333	probable MFS transporter	Transport of small molecules
PA2056		13.3333	10.1	12.1	7.23333	10.8333	15.3333	probable transcriptional regulator	Transcriptional regulators
PA2057		6.16667	2.76667	4.03333	3.9	3.7	17.1667	hypothetical protein	Hypothetical, unclassified, unknown
PA2058		16.2333	7.9	5.33333	2.86667	8.3	9.93333	probable binding protein component of ABC transporter	Transport of small molecules
PA2059		12.4667	20.8	7.13333	11.5667	13.6	15.4333	probable permease of ABC transporter	Transport of small molecules
PA2060		4.3	8.16667	3.8	9.56667	8.03333	16.6	probable permease of ABC transporter	Transport of small molecules
PA2061		17.9667	9.5	6.73333	2.63333	2.66667	5.4	probable ATP-binding component of ABC transporter	Transport of small molecules
PA2064	pcoB	16.8667	13.1	9.6	20.5333	19.9	16.9333	copper resistance protein B precursor	Adaptation, protection
PA2065	pcoA	2.16667	15.7	7.2	25.8667	24.1333	24.3333	copper resistance protein A precursor	Adaptation, protection
PA2070		11.2	8.43333	5.1	8.23333	7.23333	15	hypothetical protein	Hypothetical, unclassified, unknown
PA2073		15.4333	17.0333	3.03333	8.36667	11.3667	16.2667	probable transporter (membrane subunit)	Transport of small molecules
PA2077		3.86667	2.73333	5.46667	4.36667	2.53333	11.9333	hypothetical protein	Hypothetical, unclassified, unknown
PA2078		7.4	4.76667	12.2333	7.73333	7.26667	8.76667	hypothetical protein	Hypothetical, unclassified, unknown
PA2083		18.6	21.2333	11.2333	13.5333	10.9667	23.1	probable ring-hydroxylating dioxygenase subunit	Carbon compound catabolism
PA2084		25.9667	35.9333	11.8	25.2	22.7333	30	probable asparagine synthetase	Amino acid biosynthesis and metabolism
PA2085		13.3333	22.6	10.4	7.63333	13.7667	24	probable ring-hydroxylating dioxygenase small subunit	Carbon compound catabolism
PA2086		18.3333	12.6667	9.53333	14.2667	13.7667	19.3	probable epoxide hydrolase	Carbon compound catabolism
PA2087		15	15.8	7.46667	9.1	13.6	19.1333	hypothetical protein	Hypothetical, unclassified, unknown
PA2088		4.03333	12.6333	0.6	3.4	3.36667	5.36667	hypothetical protein	Hypothetical, unclassified, unknown
PA2089		13.7333	28.4	16.0667	17.8	20.6333	26.6	hypothetical protein	Hypothetical, unclassified, unknown
PA2090		8.56667	23	7.36667	14.8667	12.8333	20.0667	hypothetical protein	Hypothetical, unclassified, unknown
PA2091		3	5.23333	5.33333	8.43333	4.73333	10.8667	hypothetical protein	Hypothetical, unclassified, unknown
PA2092		6.53333	18.9667	5.73333	8.33333	14.0333	6.26667	probable MFS transporter	Transport of small molecules
PA2093		15.8667	21.8333	6.43333	16.4333	22.0333	21.7667	probable sigma-70 factor, ECF subfamily	Transcriptional regulators
PA2094		24.7	35.8	11.8	23.5333	19.8667	28.7	probable transmembrane sensor	Transcriptional regulators
PA2096		3.8	27.2	9.83333	17.6	17.8667	20.9	probable transcriptional regulator	Transcriptional regulators
PA2097		14.6333	20.7	12	9.13333	14.6667	21.0333	probable flavin-binding monooxygenase	Carbon compound catabolism
PA2098		17.1	23.6333	8.83333	12.5333	22.6667	24.3667	probable esterase/deacetylase	Carbon compound catabolism
PA2099		9.6	17.0333	5.96667	11.8333	11.6	21.5	probable short-chain dehydrogenase	Putative enzymes
PA2101		7.8	39.2333	4.9	3.9	6.3	9.26667	conserved hypothetical protein	Hypothetical, unclassified, unknown
PA2102		10.2333	30.6333	19.2667	15.1333	18.3	17.9333	hypothetical protein	Hypothetical, unclassified, unknown
PA2104		25.7667	30.1	21.2	25.2	26.7	24.8	probable cysteine synthase	Amino acid biosynthesis and metabolism
PA2105		42.9333	40.9667	24.7667	37.8333	29.9333	40.7667	probable acetyltransferase	Putative enzymes
PA2115		28.2333	38.8667	34.0333	21.0667	26.9333	33.2	probable transcriptional regulator	Transcriptional regulators
PA2118	ada	20.1333	19.7	17.2667	17.7667	21.2	27.1667	O6-methylguanine-DNA methyltransferase	DNA replication, recombination, modification and repair
PA2120		10.4667	9.3	8	10.9667	11.3333	21.9	hypothetical protein	Hypothetical, unclassified, unknown
PA2124		26.9667	3.86667	1.23333	5.76667	7.6	5.76667	probable dehydrogenase	Putative enzymes
PA2125		7.46667	8.53333	4.1	6.6	6.73333	14.7	probable aldehyde dehydrogenase	Putative enzymes
PA2126		39.3	27.4333	3	7.53333	13.2667	10.4	conserved hypothetical protein	Hypothetical, unclassified, unknown
PA2128	cupA1	31.7667	32.8	16.1	14.1	16.5667	22.2667	fimbrial subunit CupA1	Motility & Attachment
PA2129	cupA2	6.26667	7.8	8.83333	3.46667	2.86667	9.4	chaperone CupA2	Chaperones & heat shock proteins
PA2130	cupA3	6.76667	5.63333	9.63333	13.5	8.1	17.0667	usher CupA3	Motility & Attachment
PA2131	cupA4	8.26667	13.6667	3.53333	7.26667	9.23333	13.7333	fimbrial subunit CupA4	Motility & Attachment
PA2132	cupA5	3.23333	15.9667	14.7	17.3333	16.4333	26.7667	chaperone CupA5	Chaperones & heat shock proteins
PA2133		2.93333	1.6	0.766667	2.83333	1	2.7	hypothetical protein	Hypothetical, unclassified, unknown
PA2191	exoY	12.8	16.0333	6.13333	5.93333	4.96667	9.46667	adenylate cyclase ExoY	Secreted Factors (toxins, enzymes, alginate)
PA2201		17	31.1333	19.6333	17.4	17.3333	22.9667	hypothetical protein	Hypothetical, unclassified, unknown
PA2202		14.5667	8.23333	6.43333	5.53333	4.46667	9.73333	probable amino acid permease	Transport of small molecules
PA2203		12.4333	8.8	8.96667	6.76667	9.6	17.4	probable amino acid permease	Transport of small molecules
PA2205		22.9	25.7333	28.1333	24.6667	26.1	23.7	hypothetical protein	Hypothetical, unclassified, unknown
PA2206		29.0667	31.2333	16.7	30.1667	30.6667	34.5	probable transcriptional regulator	Transcriptional regulators
PA2207		4.66667	11.6	5.16667	8.2	7.53333	15.9667	hypothetical protein	Hypothetical, unclassified, unknown
PA2208		6	5.86667	3.43333	4.7	5.3	3.46667	hypothetical protein	Hypothetical, unclassified, unknown
PA2209		7.96667	7.6	10.4	9	6.93333	11.4333	hypothetical protein	Hypothetical, unclassified, unknown
PA2210		7.9	21.6667	15.7333	12.9667	12.5	20.6333	probable MFS transporter	Transport of small molecules
PA2211		22.2333	21.1	6.73333	6.36667	9.8	17.5333	conserved hypothetical protein	Hypothetical, unclassified, unknown
PA2213		8.33333	8.76667	5.7	6.3	5.8	18.6	probable porin	Transport of small molecules
PA2214		11.8333	10.1667	4.26667	7.53333	10.2667	14.1	probable MFS transporter	Transport of small molecules
PA2215		10.7	8.33333	9.03333	8.4	10.0333	15.8	hypothetical protein	Hypothetical, unclassified, unknown
PA2217		2.06667	5	4.5	4.83333	3.06667	2.76667	probable aldehyde dehydrogenase	Putative enzymes
PA2218		20.9667	20.0333	14.3667	19.9333	21.5	18.7	hypothetical protein	Hypothetical, unclassified, unknown
PA2221		8.66667	19.2333	7.53333	17.0667	11.2	23.6667	conserved hypothetical protein	Hypothetical, unclassified, unknown
PA2222		13.5	28.2333	10.8667	18.8333	15.8333	14.9	hypothetical protein	Hypothetical, unclassified, unknown
PA2224		8.2	5.16667	2.43333	7.9	5.33333	2.93333	hypothetical protein	Hypothetical, unclassified, unknown
PA2225		25.6333	33.1333	12.4333	20.6333	20.9667	22.8333	hypothetical protein	Hypothetical, unclassified, unknown
PA2226		18.5333	20	16	15.8667	11.2	11.9333	hypothetical protein	Hypothetical, unclassified, unknown
PA2227		17.3	15.3333	9.33333	12.8667	16.5667	13.2	probable transcriptional regulator	Transcriptional regulators
PA2228		5.6	15.9333	2.4	7.03333	4.46667	7	hypothetical protein	Hypothetical, unclassified, unknown
PA2243		13.3	43.5667	11.8333	15.8333	17.6667	20.9333	hypothetical protein	Hypothetical, unclassified, unknown
PA2245		10.5333	11.1333	1.43333	24.6333	18.9667	17.6667	hypothetical protein	Hypothetical, unclassified, unknown
PA2251		11.0333	21.8667	10.8	17.4	25.9667	19.5333	hypothetical protein	Hypothetical, unclassified, unknown
PA2254	pvcA	14.7333	11.1333	15.2	11.3667	4.73333	7.16667	pyoverdine biosynthesis protein PvcA	Secreted Factors (toxins, enzymes, alginate)
PA2255	pvcB	12.3333	9.63333	12.1667	11.1333	7.53333	11.3333	pyoverdine biosynthesis protein PvcB	Secreted Factors (toxins, enzymes, alginate)
PA2256	pvcC	8.06667	17.4	12.8	12.8	15.1667	17.5	pyoverdine biosynthesis protein PvcC	Secreted Factors (toxins, enzymes, alginate)
PA2257	pvcD	18.4667	18.1667	12	9.06667	15.0333	13.8	pyoverdine biosynthesis protein PvcD	Secreted Factors (toxins, enzymes, alginate)
PA2258	ptxR	10.1333	10.9333	29.3667	11.0667	9.13333	15.6667	transcriptional regulator PtxR	Transcriptional regulators
PA2268		19.4667	30.9	21.0667	25.8667	29.4333	34.2	hypothetical protein	Hypothetical, unclassified, unknown
PA2272	pbpC	38.2667	32.5333	15.4333	32.5	29.5667	28.0667	penicillin-binding protein 3A	Cell wall / LPS / capsule
PA2275		4.76667	15	1.36667	15.5	24.5	27.1	probable alcohol dehydrogenase (Zn-dependent)	Putative enzymes
PA2278	arsB	20.2333	19.8667	15.1667	14.2	15.7	18.6667	ArsB protein	Transport of small molecules
PA2279	arsC	23.2667	13.6667	28.0667	23.1	20.3	26.7333	ArsC protein	Transport of small molecules
PA2280		12.5	19.8333	9.4	19.2667	16.1667	20.7667	conserved hypothetical protein	Hypothetical, unclassified, unknown
PA2283		14.5	20.8	8.3	2.5	8.2	14.4	hypothetical protein	Hypothetical, unclassified, unknown
PA2284		16.4333	10.1333	5.13333	4.36667	4.43333	4.3	hypothetical protein	Hypothetical, unclassified, unknown
PA2285		29.7	34.9333	13.4667	19.8333	15.2333	12.4	hypothetical protein	Hypothetical, unclassified, unknown
PA2292		10.4667	11.8667	5.86667	10.2333	8.23333	22.3667	hypothetical protein	Hypothetical, unclassified, unknown
PA2293		9.06667	2.4	1.66667	3.4	1.93333	10.0333	hypothetical protein	Hypothetical, unclassified, unknown
PA2294		16.2	30.8	10.5333	17.0333	17.3333	21.5667	probable ATP-binding component of ABC transporter	Transport of small molecules
PA2295		9.26667	11.9	21.2	9.63333	9.23333	18.4667	probable permease of ABC transporter	Transport of small molecules
PA2296		13.7	9.93333	2.8	11.1333	7.06667	10.2	hypothetical protein	Hypothetical, unclassified, unknown
PA2297		23.4333	14	26	23.5667	25.2667	34.3667	probable ferredoxin	Energy metabolism
PA2298		11.6333	13.5333	13.8333	16.6	30.7667	38.8	probable oxidoreductase	Putative enzymes
PA2307		15.7333	14	3.86667	7.3	7.66667	15.3667	probable permease of ABC transporter	Transport of small molecules
PA2308		17.8667	15.5	3.33333	6.5	9.43333	20.3	probable ATP-binding component of ABC transporter	Transport of small molecules
PA2309		8.26667	12.0333	9.03333	10.3667	7	18.6	hypothetical protein	Hypothetical, unclassified, unknown
PA2310		7.83333	2.93333	8.13333	11.5	14.7	12.7667	hypothetical protein	Putative enzymes
PA2312		13.3	25.2333	9.96667	16.7667	12.4333	27	probable transcriptional regulator	Transcriptional regulators
PA2313		11.2	20.8333	8.46667	12.5	17.4333	23.9333	hypothetical protein	Hypothetical, unclassified, unknown
PA2314	pvdH	7.73333	14.4	5.26667	7.86667	9.03333	19.3667	PvdH	Adaptation, protection
PA2315		17	14.0667	8.33333	12.3333	12.5	22.5667	hypothetical protein	Hypothetical, unclassified, unknown
PA2316		28.2333	23.3667	12.3	15.5667	17.6	27.7667	probable transcriptional regulator	Transcriptional regulators
PA2317		17.5667	29.0667	19.3333	27.1667	28.6	40.3	probable oxidoreductase	Putative enzymes
PA2322		16.3	25.7	10.7333	14.9	15.3333	18.4	gluconate permease	Transport of small molecules
PA2324		17.7	13.1	4.06667	4.76667	4.4	15.6	hypothetical protein	Putative enzymes
PA2325		14.4333	21.4	13.2333	19	12.5333	26.4667	hypothetical protein	Putative enzymes
PA2326		5.66667	7.5	10.1	13.0667	12.8333	13.7333	hypothetical protein	Putative enzymes
PA2327		5.46667	30.1333	8.63333	25.6	31	46.2333	probable permease of ABC transporter	Transport of small molecules
PA2328		25.8333	26.8	13.5	19.9	20.2333	30.0333	hypothetical protein	Hypothetical, unclassified, unknown
PA2329		5.9	10.3	10.2	11.1	13.4667	19.4333	probable ATP-binding component of ABC transporter	Transport of small molecules
PA2330		14.1667	5.4	11.4	11.7333	11.3	32.2667	hypothetical protein	Hypothetical, unclassified, unknown
PA2333		18.2	10.2333	4.53333	12.8333	12.5333	12.2667	probable sulfatase	Putative enzymes
PA2334		10.9667	10.0333	2.1	12.2	10.6667	16.6333	probable transcriptional regulator	Transcriptional regulators
PA2335		1.26667	1.9	7.23333	3.26667	1.26667	3.86667	probable TonB-dependent receptor	Transport of small molecules
PA2336		7.96667	16.5667	9.93333	6.06667	9.4	21.4667	hypothetical protein	Hypothetical, unclassified, unknown
PA2339		25	17.9333	6.26667	15.8333	19.7	23.4667	probable binding-protein-dependent maltose/mannitol transport protein	Transport of small molecules
PA2340		8.43333	10.1333	9.3	14.0667	12.1667	22.6333	probable binding-protein-dependent maltose/mannitol transport protein	Transport of small molecules
PA2341		14.5667	16.1667	20.4333	23.7667	28.8667	39.9333	probable ATP-binding component of ABC maltose/mannitol transporter	Transport of small molecules
PA2342	mtlD	15.0333	14.0667	7.43333	7.86667	9	12.2	mannitol dehydrogenase	Carbon compound catabolism
PA2343	mtlY	7.23333	9.73333	7.23333	10.6333	3.53333	18.1	xylulose kinase	Carbon compound catabolism
PA2346		2.6	3.7	1.56667	3.6	6.1	5.83333	conserved hypothetical protein	Putative enzymes
PA2347		8.93333	22.1333	8.6	11.7	19.7333	26.3333	hypothetical protein	Putative enzymes
PA2348		2.96667	2.03333	2.03333	7	7.73333	9	conserved hypothetical protein	Putative enzymes
PA2349		24.7667	23.9	15.0667	16.4	22.2	36.8	conserved hypothetical protein	Hypothetical, unclassified, unknown
PA2350		3.5	5.7	2.33333	12.5667	9.93333	13.7667	probable ATP-binding component of ABC transporter	Transport of small molecules
PA2351		7.63333	21.2	10.6	13.0667	12.2	14.6333	probable permease of ABC transporter	Transport of small molecules
PA2352		36.2667	15.1333	23.0667	7.36667	13.6333	16.2	probable glycerophosphoryl diester phosphodiesterase	Putative enzymes
PA2353		23.9333	26	8.7	12.3333	8.23333	20.0333	conserved hypothetical protein	Hypothetical, unclassified, unknown
PA2354		30.8	12.5333	7.03333	14.8	17.5333	18.5667	probable transcriptional regulator	Transcriptional regulators
PA2355		47.2333	10.5667	7.53333	12.7	18.8667	13.9	probable FMNH2-dependent monooxygenase	Putative enzymes
PA2356	msuD	30.1	6.73333	2.9	3.9	4.76667	6.33333	methanesulfonate sulfonatase MsuD	Central intermediary metabolism
PA2357	msuE	58.7	12.2667	7.2	9.23333	8.26667	11.5667	NADH-dependent FMN reductase MsuE	Central intermediary metabolism
PA2359		8.7	5.3	3.6	14.6667	6.9	10.8333	probable transcriptional regulator	Transcriptional regulators
PA2376		15.7	23.3667	10.5	16.8333	21.5667	24.6667	probable transcriptional regulator	Transcriptional regulators
PA2377		5.4	26.1667	8.93333	14.5	13.5	26.9333	hypothetical protein	Hypothetical, unclassified, unknown
PA2382	lldA	14.6	14.2	8.96667	7.73333	12.2667	12.0667	L-lactate dehydrogenase	Energy metabolism
PA2417		8.53333	22.2333	8.16667	21.7667	10.4667	8	probable transcriptional regulator	Transcriptional regulators
PA2419		2.63333	21.6667	6.93333	20.1333	26.9333	29.3	probable hydrolase	Putative enzymes
PA2420		5.9	5.56667	1.96667	5.93333	6.3	18.6333	probable porin	Transport of small molecules
PA2421		12.8667	27.0333	12.7667	22.4	19.2667	25.7	hypothetical protein	Hypothetical, unclassified, unknown
PA2422		18	12.3	10.6333	10.6	9.96667	14.8	hypothetical protein	Hypothetical, unclassified, unknown
PA2429		23.4	29.2	19.7	19.6	23.0333	23.4333	hypothetical protein	Hypothetical, unclassified, unknown
PA2430		11.5333	18.9667	12.9333	38.2333	23.0333	20.7333	conserved hypothetical protein	Hypothetical, unclassified, unknown
PA2431		12.8667	35.3667	9.63333	30.4333	9.76667	15.8	hypothetical protein	Hypothetical, unclassified, unknown
PA2432		35.4333	28.1333	15.1333	15.6333	14.3667	15.8	probable transcriptional regulator	Transcriptional regulators
PA2438		13.7667	11	2.06667	8.56667	17.6	13.8	hypothetical protein	Hypothetical, unclassified, unknown
PA2439		2.53333	8.23333	1.9	6.93333	2.9	8.63333	hypothetical protein	Hypothetical, unclassified, unknown
PA2440		44.8	23.2	15.7667	12.4667	13.9	25.1333	hypothetical protein	Hypothetical, unclassified, unknown
PA2441		30.2333	6.9	6.46667	8.26667	4.43333	4.33333	hypothetical protein	Hypothetical, unclassified, unknown
PA2447		19.1667	23.4333	17.8	21.7667	17.7667	23.0333	probable transcriptional regulator	Transcriptional regulators
PA2454		35.4667	17.2667	27.6667	22.8333	21.3	20.8667	hypothetical protein	Hypothetical, unclassified, unknown
PA2455		33.8	33.9	35.2333	36.8	32	35.3333	hypothetical protein	Hypothetical, unclassified, unknown
PA2458		29.7333	14.4667	10.8667	11.3333	12.0667	12.5	hypothetical protein	Hypothetical, unclassified, unknown
PA2465		5.16667	5.23333	4.56667	6.26667	1.5	6.5	hypothetical protein	Membrane proteins
PA2466		19.1	20.2	8.3	17.9	18.6	32	probable TonB-dependent receptor	Transport of small molecules
PA2469		7.1	19.7667	10.0667	19.8333	24.4667	18.3	probable transcriptional regulator	Transcriptional regulators
PA2470	gtdA	8.06667	11.3	9.96667	11.9	16.3667	28.9333	gentisate 1,2-dioxygenase	Carbon compound catabolism
PA2471		2.8	12.7667	4.13333	17.5	31.0667	22.2	conserved hypothetical protein	Hypothetical, unclassified, unknown
PA2472		2.4	13.9667	4.06667	6.23333	4.66667	17.4333	probable MFS transporter	Transport of small molecules
PA2473		3.86667	7.46667	6.56667	4.3	2.06667	11.6	probable glutathione S-transferase	Central intermediary metabolism
PA2474		5.8	1.8	6.93333	5.7	5.9	11	hypothetical protein	Hypothetical, unclassified, unknown
PA2477		23.6	38.2	26.0667	20.0667	24.2333	33.6667	probable thiol:disulfide interchange protein	Chaperones & heat shock proteins
PA2478		23.2	35.9667	10.1	15.8	11.6	24.1667	probable thiol:disulfide interchange protein	Chaperones & heat shock proteins
PA2480		27.1333	15.8	11.4	16.5	24.6333	19	probable two-component sensor	Two-component regulatory systems
PA2493	mexE	20.4667	27.2667	32.1667	27.3	29.3333	39.7333	RND multidrug efflux membrane fusion protein MexE precursor	Antibiotic resistance and susceptibility
PA2494	mexF	25.1667	30.1333	16.7667	14.0333	19.3333	28.8	RND multidrug efflux transporter MexF	Antibiotic resistance and susceptibility
PA2496		30.0333	18.3667	19.3667	11.4667	16.4333	15.7	hypothetical protein	Hypothetical, unclassified, unknown
PA2497		11.5333	28.9667	19.7	17.9333	20.7667	22.6667	probable transcriptional regulator	Transcriptional regulators
PA2498		17.1	28	13.5	28.5667	27.8	38.7667	conserved hypothetical protein	Hypothetical, unclassified, unknown
PA2499		3.93333	6.46667	3.86667	6.06667	4.1	14.4667	probable deaminase	Putative enzymes
PA2500		8.66667	16.1667	7.33333	13.3667	10.3	14.0333	probable MFS transporter	Transport of small molecules
PA2502		21.9	26.9	19.8667	13.2667	8.36667	15.6667	hypothetical protein	Hypothetical, unclassified, unknown
PA2516	xylZ	5.3	3.9	2.5	6.43333	4.9	14.2667	toluate 1,2-dioxygenase electron transfer component	Carbon compound catabolism
PA2517	xylY	6.66667	36.8	9.93333	19.2	15.8333	28.3	toluate 1,2-dioxygenase beta subunit	Carbon compound catabolism
PA2518	xylX	1.13333	14.2333	0.966667	7.66667	6.93333	16.9333	toluate 1,2-dioxygenase alpha subunit	Carbon compound catabolism
PA2520	czcA	7.16667	19.2333	5.83333	14.7	13.5667	22.7333	RND divalent metal cation efflux transporter CzcA	Transport of small molecules
PA2521	czcB	11.4	26.5667	14.2667	11.6	21.2333	29.5	RND divalent metal cation efflux membrane fusion protein CzcB precursor	Transport of small molecules
PA2522	czcC	10.5	9.46667	5.53333	6.36667	5.36667	9.86667	outer membrane protein precursor CzcC	Transport of small molecules
PA2524		17.8333	33.8	9.5	24.2667	22.2333	25.2333	probable two-component sensor	Two-component regulatory systems
PA2531		15.8667	26.4	27.4	21.4667	19.9667	32.0667	probable aminotransferase	Amino acid biosynthesis and metabolism
PA2535		17.7333	27.8667	12.1	13.9333	20.2667	30.7	probable oxidoreductase	Putative enzymes
PA2543		34.9333	31.3333	15.8333	16.0333	21.2	25.1333	conserved hypothetical protein	Hypothetical, unclassified, unknown
PA2546		23.7	27.6	13.2	21.4667	28.0667	30.4667	probable ring-cleaving dioxygenase	Putative enzymes
PA2547		18.4	31.7667	16.0667	18.8667	13.6	14.9667	probable transcriptional regulator	Transcriptional regulators
PA2548		7.8	10.7667	2.66667	4.93333	4.7	11.1667	hypothetical protein	Hypothetical, unclassified, unknown
PA2549		23.9	28.0333	32.1	23.3	26.0667	26.4667	conserved hypothetical protein	Hypothetical, unclassified, unknown
PA2561		33.5333	43.6667	20.6	29.7	23.3333	35.2	probable chemotaxis transducer	Chemotaxis
PA2563		30.7333	11.7667	9.2	8	12.8333	11.2333	probable sulfate transporter	Transport of small molecules
PA2567		61.6	27.1333	4.73333	17.2667	19.2333	20.9667	hypothetical protein	Hypothetical, unclassified, unknown
PA2574	alkB1	12	29.1333	10	21.2333	24.6333	28.2333	alkane-1-monooxygenase	Carbon compound catabolism
PA2578		21.3667	24.7667	12.4	21.1	18.3667	23.6333	probable acetyltransferase	Putative enzymes
PA2589		13.4	23.5333	10.0333	12.3667	19.9333	23.9667	hypothetical protein	Membrane proteins
PA2590		14.8	34.6	17.8	21.4	23.1667	31.0667	hypothetical protein	Hypothetical, unclassified, unknown
PA2593		8.76667	22.8	20.5667	33.9333	29.5667	25.0667	hypothetical protein	Hypothetical, unclassified, unknown
PA2595		6.73333	10.3	14.4667	17.3333	8.76667	17.7667	conserved hypothetical protein	Hypothetical, unclassified, unknown
PA2596		5.46667	5.56667	4.2	7.33333	6.3	13.7667	conserved hypothetical protein	Hypothetical, unclassified, unknown
PA2598		7.26667	11.6	14.2	13.1333	12.8333	17.3667	hypothetical protein	Hypothetical, unclassified, unknown
PA2599		12.8333	21.0333	14.8333	12.7333	16.8667	24.8667	conserved hypothetical protein	Hypothetical, unclassified, unknown
PA2600		7.33333	11.3667	12.4	9.43333	9.26667	13.5	hypothetical protein	Hypothetical, unclassified, unknown
PA2602		4.8	7.93333	12.9333	17.2	11.5667	17.8333	hypothetical protein	Hypothetical, unclassified, unknown
PA2603		6.03333	10.5333	13.6333	13.8667	11.3	21.1	probable thiosulfate sulfurtransferase	Putative enzymes
PA2635		14.5667	26.9	12.8	13.0333	17.8333	23.4	hypothetical protein	Hypothetical, unclassified, unknown
PA2636		16.3	21.1	20.7667	11.5	10.8667	22.9	hypothetical protein	Hypothetical, unclassified, unknown
PA2650		31.6333	19.5667	30.4333	15.0333	20.6	22.9667	conserved hypothetical protein	Hypothetical, unclassified, unknown
PA2653		42.4	16.3667	26.5667	15.8667	12.4	14.9	probable transporter	Transport of small molecules
PA2661		39.2	34.6333	36.4333	30.8	31.4333	34.6667	hypothetical protein	Hypothetical, unclassified, unknown
PA2662		5.6	23.9	7.6	12.9667	23.7	19.7667	conserved hypothetical protein	Hypothetical, unclassified, unknown
PA2663		15.4333	11.8333	8.2	9.1	12.3333	15.9667	hypothetical protein	Hypothetical, unclassified, unknown
PA2664	fhp	3.13333	9	5.5	10.3333	9.03333	18.3	flavohemoprotein	Energy metabolism
PA2665		27.9	36.9667	13.4333	16.3333	17.9	35.1333	probable transcriptional regulator	Transcriptional regulators
PA2669		11.4667	19.4	7.53333	11.1667	15.0333	19.0333	hypothetical protein	Hypothetical, unclassified, unknown
PA2670		8.23333	28.7333	2.83333	8.96667	6.13333	22.4333	hypothetical protein	Hypothetical, unclassified, unknown
PA2671		17.0333	22.1667	11.4333	11.3	14.8667	22.2333	hypothetical protein	Hypothetical, unclassified, unknown
PA2672		4.6	12.6	5.16667	12.0333	12.2	10.9667	probable type II secretion system protein	Protein secretion/export apparatus
PA2673		10.2	28.5333	9.26667	17.9667	19.9	28.8667	probable type II secretion system protein	Protein secretion/export apparatus
PA2674		11.5667	26.4667	10.4333	16.3667	13.4	26.8	probable type II secretion system protein	Protein secretion/export apparatus
PA2675		12.3333	25.4333	15.0333	20.4667	19.3667	24.3	probable type II secretion system protein	Protein secretion/export apparatus
PA2676		12.9667	14.2	14.3333	8.76667	10.8333	24.3333	probable type II secretion system protein	Protein secretion/export apparatus
PA2677		6.46667	10.2	1.46667	3.23333	4.53333	10.4333	probable type II secretion protein	Protein secretion/export apparatus
PA2678		6.26667	12.1	12.9333	16.5333	11.4	16.5667	probable permease of ABC-2 transporter	Transport of small molecules
PA2680		3.3	12.4667	7.26667	5.26667	3.7	7.93333	probable quinone oxidoreductase	Energy metabolism
PA2681		7.56667	20.3	10.3333	26.6333	34.4	25.0333	probable transcriptional regulator	Transcriptional regulators
PA2686	pfeR	23.8333	37.9333	13.6	19.1	19.7	23.1333	two-component response regulator PfeR	Two-component regulatory systems
PA2687	pfeS	30.4	17.2	8.83333	18.5667	25.3333	30.9333	two-component sensor PfeS	Two-component regulatory systems
PA2688	pfeA	23.3	15.8	10.5667	10.7333	9.4	15.9333	Ferric enterobactin receptor, outer membrane protein PfeA precursor	Transport of small molecules
PA2689		3.93333	14.0667	2.8	14.1667	4.1	19.8333	hypothetical protein	Hypothetical, unclassified, unknown
PA2691		15.6333	35.5333	8.5	24.0333	27.1	38.4	conserved hypothetical protein	Hypothetical, unclassified, unknown
PA2693		13.7667	23.3333	12.3333	11.4	9.56667	15.2333	conserved hypothetical protein	Hypothetical, unclassified, unknown
PA2695		17.8	33.6	24.3667	25.4333	23.1667	24.1667	conserved hypothetical protein	Hypothetical, unclassified, unknown
PA2696		15.6667	27.3	10.5	15.0333	13.8333	21.4667	probable transcriptional regulator	Transcriptional regulators
PA2697		5.23333	11.3667	5.63333	10.0667	8.9	17.9	hypothetical protein	Hypothetical, unclassified, unknown
PA2698		19.8333	22.8667	35.8333	16.4667	14.3	25.9667	probable hydrolase	Putative enzymes
PA2699		4.66667	21.6	10.6	23.2	20.0333	24.2333	hypothetical protein	Hypothetical, unclassified, unknown
PA2701		8.76667	29	10.4667	27.5333	25.3	31.9333	probable MFS transporter	Transport of small molecules
PA2704		13.7667	35.5	8.73333	12.2333	14.4667	17.8	probable transcriptional regulator	Transcriptional regulators
PA2714		7.93333	17.4667	14.3333	10.1667	8.76667	15.5	probable molybdopterin oxidoreductase	Energy metabolism
PA2715		3.33333	6.46667	6.1	8.16667	2.63333	7.4	probable ferredoxin	Energy metabolism
PA2716		6.5	12.7	2.26667	12.3667	9.13333	14.5	probable FMN oxidoreductase	Energy metabolism
PA2726		33.1667	13.4333	31.4667	31.8333	35.1333	29.8667	probable radical activating enzyme	Central intermediary metabolism
PA2750		19.9	33.7667	27.7667	30.6667	37.9	42.2	hypothetical protein	Hypothetical, unclassified, unknown
PA2752		11.8333	18.3	10.6667	13.7	15	23.8333	conserved hypothetical protein	Membrane proteins
PA2757		10.4	14.2333	14.2333	10.7667	12.5667	14.2333	hypothetical protein	Hypothetical, unclassified, unknown
PA2758		13.5	22.6	21.6667	16.8	15.3	26.7	probable transcriptional regulator	Transcriptional regulators
PA2763		11.6	24.7333	7.86667	26.6333	24.8333	27	hypothetical protein	Hypothetical, unclassified, unknown
PA2767		12.3333	17.3333	10.7667	6.83333	9.06667	11.1667	probable enoyl-CoA hydratase/isomerase	Putative enzymes
PA2768		6	15.1667	1.2	5.36667	10	16.8	hypothetical protein	Hypothetical, unclassified, unknown
PA2772		14.0667	16.3333	18.1	15.7333	23.4	26.1333	hypothetical protein	Hypothetical, unclassified, unknown
PA2784		11.2667	20.6667	40.1	19.3667	19.6	32.9333	hypothetical protein	Hypothetical, unclassified, unknown
PA2785		4.9	8.43333	16.6	11.5	13	7.1	conserved hypothetical protein	Hypothetical, unclassified, unknown
PA2789		25.8	14.6667	13.5667	8.5	6.66667	17.4	hypothetical protein	Hypothetical, unclassified, unknown
PA2791		10.1333	11.8	11.0667	16.0333	10.3333	18.4	hypothetical protein	Hypothetical, unclassified, unknown
PA2792		18	15.9	24.8	16.5667	12.4667	16.9667	hypothetical protein	Hypothetical, unclassified, unknown
PA2794		12.7333	27.8333	17.7667	25.5333	29.8667	32	hypothetical protein	Hypothetical, unclassified, unknown
PA2803		7.8	10.5	9.3	9.96667	11.3667	11.3	hypothetical protein	Hypothetical, unclassified, unknown
PA2804		16.1	23.7333	2.63333	22.4333	13.3	23.1	hypothetical protein	Hypothetical, unclassified, unknown
PA2806		32.8	8.13333	12.7333	18.5333	14.6333	5.13333	conserved hypothetical protein	Hypothetical, unclassified, unknown
PA2807		12.6333	22.7333	4.4	15.9333	15.9333	22.5333	hypothetical protein	Hypothetical, unclassified, unknown
PA2810		10.6333	34.4333	14.2667	18.7333	18.8333	23.4	probable two-component sensor	Two-component regulatory systems
PA2811		27.6333	25.4333	38.5333	27.4	29.1667	30.5333	probable permease of ABC-2 transporter	Transport of small molecules
PA2814		9.06667	18.7	6.06667	17	23	25.0667	hypothetical protein	Hypothetical, unclassified, unknown
PA2818		21.0333	34.5333	15.2667	25.2	23.2	35.8667	hypothetical protein	Hypothetical, unclassified, unknown
PA2819		23.9667	22.9	10.8667	13.7667	21.4333	25.8	hypothetical protein	Hypothetical, unclassified, unknown
PA2829		49.1667	15.2667	42.6333	10.9667	9	7.86667	hypothetical protein	Hypothetical, unclassified, unknown
PA2833		25.5	32.8333	17.0333	34.2667	26.6667	30.6	conserved hypothetical protein	Hypothetical, unclassified, unknown
PA2835		5.46667	10.1667	3.46667	6.76667	6.13333	14.6667	probable MFS transporter	Transport of small molecules
PA2836		8.53333	8.36667	9.46667	10.6333	7.56667	10.8667	probable secretion protein	Transport of small molecules
PA2837		9.16667	30.2	12.6667	14.1333	9.56667	23.8	probable outer membrane protein precursor	Transport of small molecules
PA2838		7.46667	7.76667	3.23333	8.9	12.1667	12.6	probable transcriptional regulator	Transcriptional regulators
PA2842		23.3333	40.8	22.3	21.7333	24.8	41.2333	hypothetical protein	Hypothetical, unclassified, unknown
PA2846		21.9333	32.6	11.8667	21.6	23.2333	32.6333	probable transcriptional regulator	Transcriptional regulators
PA2847		4.13333	4.8	0.833333	5.3	9.06667	9.66667	conserved hypothetical protein	Hypothetical, unclassified, unknown
PA2848		10.6	28.1	14.6333	11.8	20.3333	23.0667	probable transcriptional regulator	Transcriptional regulators
PA2852		26.6667	21.6	19.9667	22.0667	22.6	38.0667	hypothetical protein	Hypothetical, unclassified, unknown
PA2861	ligT	7.43333	11.6	10.0667	8.43333	4.86667	19.7667	2'-5' RNA ligase	Transcription, RNA processing and degradation
PA2863	lipH	2.5	8.3	17.1667	15.5667	14.4667	16.3	lipase modulator protein	Secreted Factors (toxins, enzymes, alginate)
PA2873		19.9	14.9667	17.6333	18.8333	16.6	21.7333	hypothetical protein	Membrane proteins
PA2880		16.5333	15.7667	4.96667	14.4333	12.4	24.8	hypothetical protein	Hypothetical, unclassified, unknown
PA2881		16.9333	10.3	5.66667	7.96667	8.63333	8.16667	probable two-component response regulator	Two-component regulatory systems
PA2882		11.7667	27.9333	12.6	14.9333	10.7667	17.5667	probable two-component sensor	Two-component regulatory systems
PA2887		7.5	26.3667	14.8	25.1333	28.5333	26	probable short-chain dehydrogenase	Putative enzymes
PA2891		10.3	14.5333	14.4	13.1333	29.9333	28.6	probable biotin carboxylase/biotin carboxyl carrier protein	Putative enzymes
PA2898		8.53333	13.2667	6.8	14.5	17.7	25.4	hypothetical protein	Hypothetical, unclassified, unknown
PA2903	cobJ	40.6667	11.5667	11.1667	14.8	7.66667	23.6333	precorrin-3 methylase CobJ	Biosynthesis of cofactors, prosthetic groups and carriers
PA2909		42.9	23.9333	27	22.4	24.9333	22.7667	hypothetical protein	Biosynthesis of cofactors, prosthetic groups and carriers
PA2911		17.6	5.8	32.3	6.43333	3.3	8.83333	probable TonB-dependent receptor	Transport of small molecules
PA2912		33.9333	11.9	17.9667	11.3	17.6333	27.9667	probable ATP-binding component of ABC transporter	Transport of small molecules
PA2913		21.5333	18.2	14.8333	10.5333	13.8667	12.7667	hypothetical protein	Transport of small molecules
PA2914		20.8667	15.2333	9.9	6.1	7.8	17.1667	probable permease of ABC transporter	Transport of small molecules
PA2916		11.1333	10.5	6.43333	6.83333	6.3	17.2	hypothetical protein	Hypothetical, unclassified, unknown
PA2917		19.7333	28.1	31.5333	26.4	22.7333	23.3667	probable transcriptional regulator	Transcriptional regulators
PA2919		5.73333	8.46667	2.83333	13.4333	7.93333	17.1333	hypothetical protein	Hypothetical, unclassified, unknown
PA2922		7.8	6.26667	6.86667	5.83333	3.93333	7.86667	probable hydrolase	Putative enzymes
PA2923	hisJ	10.2333	23.0667	13.1333	14.1333	13.9	23.9	periplasmic histidine-binding protein HisJ	Transport of small molecules
PA2924	hisQ	1.93333	3.83333	5.93333	4.23333	4.26667	6.46667	histidine transport system permease HisQ	Transport of small molecules
PA2925	hisM	4.13333	10.2	6.9	8.9	7.93333	15.2	histidine transport system permease HisM	Transport of small molecules
PA2926	hisP	15.9667	5.56667	4.73333	5.36667	3.56667	11.2667	histidine transport protein HisP	Transport of small molecules
PA2928		25.2667	33.2667	19.8	27.6333	24.3	24.7	hypothetical protein	Hypothetical, unclassified, unknown
PA2932	morB	12.9	29.7	6.5	14.8667	14.5333	24.5	morphinone reductase	Carbon compound catabolism
PA2933		12.3333	9.13333	8.9	11.8667	7.6	11.0667	probable MFS transporter	Transport of small molecules
PA2934		9.26667	16.1333	14.6667	9.8	17.2333	26.4	probable hydrolase	Putative enzymes
PA2935		12.2667	10	3.73333	10.0667	6.1	12.6667	hypothetical protein	Hypothetical, unclassified, unknown
PA2936		8.4	12.8	9.43333	11.0667	9.53333	15.5333	hypothetical protein	Hypothetical, unclassified, unknown
PA2938		19.2	40.4333	11.1333	19.8	15.4	22.3	probable transporter	Transport of small molecules
PA2940		14.4	46.3667	16.4	25.9333	24.5	34.5333	probable acyl-CoA thiolase	Putative enzymes
PA2956		26.0333	27.3333	17	16.4667	19.0333	26.7333	conserved hypothetical protein	Hypothetical, unclassified, unknown
PA2984		16.7333	33.6333	7.56667	26.0667	26.2667	34.4667	hypothetical protein	Hypothetical, unclassified, unknown
PA3016		31.1333	16.2333	25.7667	19.5667	26.3	28.0667	hypothetical protein	Hypothetical, unclassified, unknown
PA3024		25.9667	21.6	14.1	15.8333	15.4667	23.3333	probable carbohydrate kinase	Putative enzymes
PA3025		21.6	39.1	19.8	19.3667	23.7333	29.3	probable FAD-dependent glycerol-3-phosphate dehydrogenase	Energy metabolism
PA3036		5.26667	3.1	4.56667	2.66667	2.03333	5.33333	hypothetical protein	Hypothetical, unclassified, unknown
PA3037		19.6667	10.4333	16.5667	14.3667	12.2667	25.6667	hypothetical protein	Hypothetical, unclassified, unknown
PA3039		22.5333	39.3333	15.6	17.5333	18.1333	26.4667	probable transporter	Transport of small molecules
PA3044		19.9667	37.6333	10.8	23.0667	16.2667	34.2	probable two-component sensor	Two-component regulatory systems
PA3045		8.1	11.6	8.76667	8.1	7.63333	12.3	probable two-component response regulator	Two-component regulatory systems
PA3054		39.8	32.1333	33.0333	29.3	29.5333	40.4333	hypothetical protein	Hypothetical, unclassified, unknown
PA3058	pelG	12.6667	23.2667	8.86667	13.7667	13.6667	25.5667	hypothetical protein	Hypothetical, unclassified, unknown
PA3059	pelF	23.5	21.3333	13.8667	9.36667	6.4	17.7	hypothetical protein	Hypothetical, unclassified, unknown
PA3060	pelE	20.7333	4.7	13.4	12.2667	8.53333	14.8333	hypothetical protein	Hypothetical, unclassified, unknown
PA3061	pelD	38.1333	14.4333	14.5333	11.9	12.4	10.5333	hypothetical protein	Hypothetical, unclassified, unknown
PA3062	pelC	15.8333	14.5333	1.63333	12.4667	9.2	15.9667	hypothetical protein	Hypothetical, unclassified, unknown
PA3063	pelB	23.1333	11.9	11.9667	13.7333	15.9	11.2	hypothetical protein	Hypothetical, unclassified, unknown
PA3064	pelA	14.6667	5.93333	10.4	2.36667	6.5	4.83333	hypothetical protein	Hypothetical, unclassified, unknown
PA3065		10.3	20.8333	9.36667	16.0333	9.23333	13.9667	hypothetical protein	Hypothetical, unclassified, unknown
PA3066		14.8333	30.3333	9.66667	16.5333	20.4	32.2667	hypothetical protein	Hypothetical, unclassified, unknown
PA3086		45.4333	31.2333	18.5333	32.6333	30	36.5	hypothetical protein	Hypothetical, unclassified, unknown
PA3087		40.9333	16.8667	27.2333	34.6333	29.3667	38.2333	hypothetical protein	Hypothetical, unclassified, unknown
PA3092	fadH1	16.6667	28.8667	18.6	16.7667	14.1667	16.0333	2,4-dienoyl-CoA reductase FadH1	Fatty acid and phospholipid metabolism
PA3122		26.9	20.6667	35.3	26.9667	12.9	10.7	probable transcriptional regulator	Transcriptional regulators
PA3125		16.4667	28.5	5.26667	5.16667	12.3333	12	hypothetical protein	Hypothetical, unclassified, unknown
PA3136		38.6667	16.9333	17.1333	17.8	13.6	24.9667	probable secretion protein	Transport of small molecules
PA3137		12.2333	15.1333	6.16667	7.86667	7.63333	12.0667	probable MFS transporter	Transport of small molecules
PA3140		26.7333	24.1667	7.5	16.1333	19.5	20.0333	hypothetical protein	Hypothetical, unclassified, unknown
PA3174		40.4667	41.8333	18.1667	22.6	18.6	27.7333	probable transcriptional regulator	Transcriptional regulators
PA3175		25.2333	35.5333	16.5667	20.2333	18.8333	21.5	probable arginase family protein	Amino acid biosynthesis and metabolism
PA3176	gltS	11.7333	11.5333	11.1	10.7333	8.66667	23.4	sodium/glutamate symporter GltS	Transport of small molecules
PA3191		24.3667	19.5667	27.1	29.7333	21.7333	18.9667	probable two-component sensor	Two-component regulatory systems
PA3218		14.4667	5.5	4.7	5.86667	8.33333	15.0333	hypothetical protein	Hypothetical, unclassified, unknown
PA3219		6.43333	13.7	11.3667	14.7667	18.5	12.6333	hypothetical protein	Hypothetical, unclassified, unknown
PA3223	acpD	10.6333	20.3	11.1667	11.5	10.1667	20.2	acyl carrier protein phosphodiesterase	Fatty acid and phospholipid metabolism
PA3230		32.6	34.8333	28.8	28.0667	35.5333	44.9	conserved hypothetical protein	Hypothetical, unclassified, unknown
PA3237		5.66667	4.3	5.83333	5.86667	7.5	8.13333	hypothetical protein	Hypothetical, unclassified, unknown
PA3241		32.4333	21.4	19.2667	26.1	29.7333	36.4333	hypothetical protein	Hypothetical, unclassified, unknown
PA3249		3.33333	7.53333	3.96667	15.1	8.06667	2.1	probable transcriptional regulator	Transcriptional regulators
PA3252		6.9	19.0333	11.9667	35.4333	26.0667	34.8333	probable permease of ABC transporter	Transport of small molecules
PA3253		6.56667	26.6	16.8333	37.4	26.2667	28.3333	probable permease of ABC transporter	Transport of small molecules
PA3255		38.7333	37.8	38.1333	36.0333	26.7	35.4	hypothetical protein	Hypothetical, unclassified, unknown
PA3264		43.5333	5.83333	10.6667	8.43333	7.96667	8.93333	probable transporter	Transport of small molecules
PA3265		32.7	24.0667	26.0667	20.9333	23.4667	29.5667	probable transporter	Transport of small molecules
PA3268		47.7333	27.3	36.6	22.7667	25	26.4	probable TonB-dependent receptor	Transport of small molecules
PA3269		26.9667	33.5	23.6	25.5333	28.7333	37.7	probable transcriptional regulator	Transcriptional regulators
PA3279	oprP	12.5	10.3667	6.33333	5.23333	6.96667	17.8667	Phosphate-specific outer membrane porin OprP precursor	Transport of small molecules
PA3280	oprO	15.1	21.3333	13.3	18.1333	16.6667	21.0667	Pyrophosphate-specific outer membrane porin OprO precursor	Transport of small molecules
PA3281		10.4	15.6	16.5333	15.5333	21.7	30.7	hypothetical protein	Hypothetical, unclassified, unknown
PA3282		19.1667	16.0333	10.7667	7.76667	7.26667	20.1	hypothetical protein	Hypothetical, unclassified, unknown
PA3291		15.4333	10	25.7	13.0667	12.3	15.1	hypothetical protein	Hypothetical, unclassified, unknown
PA3292		14	13.2	12.3667	6.66667	13.3333	18.4667	hypothetical protein	Hypothetical, unclassified, unknown
PA3293		22.5	22.1667	16.5333	19.4	15.4667	32.9667	hypothetical protein	Hypothetical, unclassified, unknown
PA3294		36.8333	23.3	33.5667	18.4667	27.0333	24.5667	hypothetical protein	Hypothetical, unclassified, unknown
PA3296	phoA	26.2333	38.8333	19.3333	14.4333	12.9667	22.2667	alkaline phosphatase	Central intermediary metabolism
PA3298		14.9	12.2667	11.7667	14.2	11.4667	21.0333	hypothetical protein	Hypothetical, unclassified, unknown
PA3303		27.1333	32.8	12.5	19.4667	19.2	33.9	probable MFS transporter	Transport of small molecules
PA3312		30.2333	31.2	18.5667	14.6333	21.6	23.0667	probable 3-hydroxyisobutyrate dehydrogenase	Putative enzymes
PA3315		22.5	18.6333	11.2667	12.6	8.5	12.9667	probable permease of ABC transporter	Transport of small molecules
PA3319	plcN	15.1	8.7	7.76667	8.63333	7.23333	21.9667	non-hemolytic phospholipase C precursor	Secreted Factors (toxins, enzymes, alginate)
PA3320		3.16667	2.73333	6.06667	4.13333	8.66667	9.73333	hypothetical protein	Hypothetical, unclassified, unknown
PA3324		5.03333	17.6	9.03333	16.2333	10.5333	16.3333	probable short-chain dehydrogenase	Putative enzymes
PA3325		4.63333	22.0333	3.3	15.6667	21.1667	21.8	conserved hypothetical protein	Hypothetical, unclassified, unknown
PA3336		14.7333	18.1667	11.1333	29.2333	24.9	25.6333	probable MFS transporter	Transport of small molecules
PA3358		8.2	18.0333	10.7333	13.3667	22.1	17.1333	hypothetical protein	Hypothetical, unclassified, unknown
PA3359		4.8	2.96667	2.46667	3.2	3	4.93333	hypothetical protein	Hypothetical, unclassified, unknown
PA3360		8.3	17.3333	2.9	15.3333	7.96667	12.0333	probable secretion protein	Secreted Factors (toxins, enzymes, alginate)
PA3367		12.2667	9.8	3.53333	2.66667	7.23333	3.76667	hypothetical protein	Hypothetical, unclassified, unknown
PA3368		24.0667	24.0333	17.3	16.5667	23.0333	23.7333	probable acetyltransferase	Putative enzymes
PA3372		26.8	27.9	19.2333	35.5	28.7667	26.2667	conserved hypothetical protein	Hypothetical, unclassified, unknown
PA3374		5.33333	22.2667	6	18.8667	10.8333	30.4	conserved hypothetical protein	Hypothetical, unclassified, unknown
PA3375		14.7333	8.4	4.93333	13.2	8	18.4667	probable ATP-binding component of ABC transporter	Transport of small molecules
PA3376		1.16667	1.73333	0.9	1.06667	1.93333	1.63333	probable ATP-binding component of ABC transporter	Transport of small molecules
PA3377		18	14.6333	8.83333	14.3	11.7667	22.6333	conserved hypothetical protein	Hypothetical, unclassified, unknown
PA3378		3.8	11.7333	6.13333	11.9333	12.4667	18.0333	conserved hypothetical protein	Hypothetical, unclassified, unknown
PA3379		3.63333	10.6667	3.13333	5.26667	6.86667	10.2	conserved hypothetical protein	Hypothetical, unclassified, unknown
PA3380		7.1	1.63333	1.36667	4.2	0.966667	3.96667	conserved hypothetical protein	Hypothetical, unclassified, unknown
PA3381		18.1333	21.9333	20.6	17.8333	11.2	19.5	probable transcriptional regulator	Transcriptional regulators
PA3382	phnE	1.6	1.4	1.2	3.93333	1.73333	1.16667	phosphonate transport protein PhnE	Transport of small molecules
PA3383		4.43333	14.9333	3.26667	10.6	15.2	19.0333	binding protein component of ABC phosphonate transporter	Transport of small molecules
PA3384	phnC	10.3	25.8667	13.0667	12.8667	15.2667	24.8667	ATP-binding component of ABC phosphonate transporter	Transport of small molecules
PA3390		8.36667	26.0667	15.7333	19.0333	21.1333	20.3333	hypothetical protein	Hypothetical, unclassified, unknown
PA3391	nosR	6.16667	11.0667	1	6	7.86667	11.6333	regulatory protein NosR	Energy metabolism
PA3392	nosZ	10.7333	17.7667	9.73333	16.0667	5.23333	16.8333	nitrous-oxide reductase precursor	Energy metabolism
PA3393	nosD	18.5667	23.7667	14.9667	23.7333	19	25.0333	NosD protein	Energy metabolism
PA3394	nosF	4.76667	3.93333	8.8	4.43333	4.63333	10.4667	NosF protein	Transport of small molecules
PA3395	nosY	4.8	1.43333	4.86667	6.2	2.76667	8.7	NosY protein	Energy metabolism
PA3396	nosL	18.8333	12.8667	5.66667	12.5333	11.7333	18.6667	NosL protein	Energy metabolism
PA3400		22.6	12.9	16.5667	17.7	16	13.1667	hypothetical protein	Hypothetical, unclassified, unknown
PA3401		46.5333	19.4	31.6333	25.8	25.6	30.8667	hypothetical protein	Hypothetical, unclassified, unknown
PA3405	hasE	19.1667	9.93333	3.63333	13.0333	6.96667	9.66667	metalloprotease secretion protein	Protein secretion/export apparatus
PA3406	hasD	19.8333	22.1667	7.86667	19.4333	17.8	30.8333	transport protein HasD	Transport of small molecules
PA3407	hasAp	4.43333	3.46667	3.6	1.86667	4.43333	6.8	heme acquisition protein HasAp	Transport of small molecules
PA3408	hasR	13	10.7	7.93333	4.76667	12.4333	25.3	Haem uptake outer membrane receptor HasR precursor	Transport of small molecules
PA3409		19.1667	21.7667	9.9	13.5333	11.4667	19.2333	probable transmembrane sensor	Transcriptional regulators
PA3410		50.9333	32.8	35.9333	22.1	30.9	42.5	probable sigma-70 factor, ECF subfamily	Transcriptional regulators
PA3420		21.8333	22.6667	13.9333	18.8	16.3667	23.7667	probable transcriptional regulator	Transcriptional regulators
PA3421		17.7667	18.9667	14.7	12.3	14.4	23.0667	conserved hypothetical protein	Hypothetical, unclassified, unknown
PA3422		4.4	6.56667	4.86667	10.1	6.56667	6.13333	hypothetical protein	Hypothetical, unclassified, unknown
PA3425		12.5667	17.8667	23.1667	20.5333	23.6667	25.7333	hypothetical protein	Hypothetical, unclassified, unknown
PA3428		8.86667	8.06667	4.1	14.2	18.3333	31.4	hypothetical protein	Hypothetical, unclassified, unknown
PA3429		20.5333	19.7333	12	19.2	18.5	25.8333	probable epoxide hydrolase	Putative enzymes
PA3431		27.7333	29.2667	11.8	14.3333	15.4	23.8667	conserved hypothetical protein	Hypothetical, unclassified, unknown
PA3432		24.7333	21.8	10.8667	9.4	10.6333	12.6	hypothetical protein	Hypothetical, unclassified, unknown
PA3436		33.7333	15.0667	19.5	16.8333	19.7	23.9333	hypothetical protein	Hypothetical, unclassified, unknown
PA3441		8.96667	16.1	7.66667	16.6333	25.2333	29.0667	probable molybdopterin-binding protein	Transport of small molecules
PA3442		17.3667	11.7667	10.7667	8.63333	9.36667	23.2333	probable ATP-binding component of ABC transporter	Transport of small molecules
PA3443		11	9.86667	11.6333	10.5667	12.3	16	probable permease of ABC transporter	Transport of small molecules
PA3444		3.6	4.33333	7.53333	4.66667	3.36667	7.13333	conserved hypothetical protein	Putative enzymes
PA3445		7.26667	7.43333	6.2	8.76667	2.43333	9.1	conserved hypothetical protein	Hypothetical, unclassified, unknown
PA3446		23.6667	9.06667	17.4	17.0667	14.2	22.6667	conserved hypothetical protein	Hypothetical, unclassified, unknown
PA3447		6.13333	3.4	3.83333	4.16667	3.13333	11.1333	probable ATP-binding component of ABC transporter	Transport of small molecules
PA3448		2.53333	4.03333	7.86667	4.13333	1.66667	8.46667	probable permease of ABC transporter	Transport of small molecules
PA3449		7.93333	2.66667	5.63333	3.63333	1.66667	10.8667	conserved hypothetical protein	Hypothetical, unclassified, unknown
PA3457		16.4333	24.2333	11.1667	20.5	22.2	20.5	hypothetical protein	Hypothetical, unclassified, unknown
PA3462		7.53333	14.1667	13.2	27.8333	18.8333	13.9333	probable sensor/response regulator hybrid	Two-component regulatory systems
PA3464		24.1333	14.9	9.66667	13.4	7.56667	14.8	hypothetical protein	Hypothetical, unclassified, unknown
PA3467		5.93333	23.9333	6.23333	8.3	3.66667	15.7667	probable MFS transporter	Transport of small molecules
PA3473		25.9333	17.8	14.2667	18.5667	14.6333	26.7333	hypothetical protein	Hypothetical, unclassified, unknown
PA3474		32.0333	20.2333	16.4667	22.2667	21.6	26.6333	conserved hypothetical protein	Hypothetical, unclassified, unknown
PA3486		22.3	7.83333	30.1333	12.5333	6.13333	13.9667	conserved hypothetical protein	Hypothetical, unclassified, unknown
PA3487	pldA	26.8667	12.7667	25.5	16.0333	11.1333	22.2667	phospholipase D	Fatty acid and phospholipid metabolism
PA3492		36.0667	32.2667	14.3333	28.9	21.4	24.5333	conserved hypothetical protein	Hypothetical, unclassified, unknown
PA3494		59.6333	23.4333	36.6	33.5	31.7333	29.7667	conserved hypothetical protein	Hypothetical, unclassified, unknown
PA3497		19.3	23.2667	12.1667	19.9333	21	25.2333	hypothetical protein	Hypothetical, unclassified, unknown
PA3498		5.16667	10.7667	20.2667	3.8	9.26667	5.86667	probable oxidoreductase	Putative enzymes
PA3499		20.6	29.6	18.6333	19	19.7	22.6667	hypothetical protein	Hypothetical, unclassified, unknown
PA3501		6.2	5.9	22.5667	8.3	7.96667	17.2667	hypothetical protein	Hypothetical, unclassified, unknown
PA3502		8.03333	16.9333	25.4667	11.8667	10	16.3	hypothetical protein	Hypothetical, unclassified, unknown
PA3503		5.63333	20.2333	13.6	14.8	13.4333	17	hypothetical protein	Putative enzymes
PA3504		6.33333	21	14.6667	5.8	8.96667	11	probable aldehyde dehydrogenase	Putative enzymes
PA3505		14.4667	23.3667	20.3667	17.6333	14.4667	26.3333	hypothetical protein	Hypothetical, unclassified, unknown
PA3506		6.5	19.7	12.1333	15.4	11.0333	17.4333	probable decarboxylase	Putative enzymes
PA3507		3.3	17.8667	15.1333	3.5	1.2	7.03333	probable short-chain dehydrogenase	Putative enzymes
PA3508		18.2	18.6667	12.8	9.53333	12.9	15.7	probable transcriptional regulator	Transcriptional regulators
PA3509		13.9	26.0667	18.2	10.7333	11.4333	12.6667	probable hydrolase	Putative enzymes
PA3511		16.6333	35.7	29.0667	14.4333	16.1333	24.8	probable short-chain dehydrogenase	Putative enzymes
PA3512		9.43333	29.8333	11.4333	11.0333	7.93333	17.9	probable permease of ABC transporter	Transport of small molecules
PA3513		2.73333	31.6	6.93333	3.43333	4.4	12.4	hypothetical protein	Hypothetical, unclassified, unknown
PA3515		4.9	35	15	19.3333	20.8667	32.4	hypothetical protein	Hypothetical, unclassified, unknown
PA3516		2.23333	9.43333	7.7	7.4	8.76667	10.4667	probable lyase	Putative enzymes
PA3517		14.6	42.3667	18.0333	18.7333	18.3667	35.3333	probable lyase	Carbon compound catabolism
PA3518		5.26667	12.8333	13.1	6.46667	8.66667	14.2667	hypothetical protein	Hypothetical, unclassified, unknown
PA3519		9.53333	17.5	13.4333	15.4	17.9	25.6	hypothetical protein	Hypothetical, unclassified, unknown
PA3521		12.5333	2	1.03333	1.96667	5.16667	2.93333	probable outer membrane protein precursor	Transport of small molecules
PA3522		5.86667	11.6	11.2333	9.16667	6.63333	9.53333	probable RND efflux transporter	Transport of small molecules
PA3523		5.03333	11.5333	7.23333	7.9	13.1667	18.1667	probable RND efflux membrane fusion protein precursor	Transport of small molecules
PA3532		37.6333	21.0333	9.46667	15.6667	14.2667	21.2	hypothetical protein	Hypothetical, unclassified, unknown
PA3541	alg8	13.4	11.6333	1.73333	15.6333	13.4333	13.1333	alginate biosynthesis protein Alg8	Secreted Factors (toxins, enzymes, alginate)
PA3543	algK	2.3	1.66667	3.43333	21.9	26.0667	14.3	alginate biosynthetic protein AlgK precursor	Secreted Factors (toxins, enzymes, alginate)
PA3545	algG	16.8	12.5	8.33333	28.9667	32	32.2	alginate-c5-mannuronan-epimerase AlgG	Secreted Factors (toxins, enzymes, alginate)
PA3547	algL	5.3	4.76667	9.86667	22.7333	31.1	29.5333	poly(beta-d-mannuronate) lyase precursor AlgL	Secreted Factors (toxins, enzymes, alginate)
PA3548	algI	6.76667	15	7.13333	20.6667	28.6667	32.0333	alginate o-acetyltransferase AlgI	Secreted Factors (toxins, enzymes, alginate)
PA3560	fruA	16.3333	18.0333	5	8.33333	6.43333	17.8667	phosphotransferase system, fructose-specific IIBC component	Transport of small molecules
PA3562		28.9667	35.3667	27.8	19.6	17.4	10.9333	probable phosphotransferase system enzyme I	Transport of small molecules
PA3564		31.6333	15.8333	7.8	33.4667	32.6	36.1	conserved hypothetical protein	Hypothetical, unclassified, unknown
PA3573		43.3667	27.9333	7.23333	15.9333	8.93333	16.8333	probable MFS transporter	Transport of small molecules
PA3588		2.56667	10.1667	4.96667	9.2	4.2	15.6667	probable porin	Transport of small molecules
PA3589		9.5	7.33333	3.03333	4.23333	3.5	6.4	probable acyl-CoA thiolase	Carbon compound catabolism
PA3590		4.83333	19.2333	3.26667	14.3667	6.26667	15.6333	probable hydroxyacyl-CoA dehydrogenase	Carbon compound catabolism
PA3591		3.03333	18.0667	5.23333	7.46667	8.2	12.7	probable enoyl-CoA hydratase/isomerase	Carbon compound catabolism
PA3592		14.1333	9.86667	8.13333	8.43333	7.76667	11.8	conserved hypothetical protein	Hypothetical, unclassified, unknown
PA3593		9.96667	14.1667	12.3	11.1667	12.4	7.83333	probable acyl-CoA dehydrogenase	Putative enzymes
PA3594		26.4	26.1	17.4	18.2667	13.9667	24.7	probable transcriptional regulator	Transcriptional regulators
PA3595		16.5667	19.7667	10.9	8.56667	12.0667	23.8667	probable MFS transporter	Transport of small molecules
PA3597		19.2333	10.2333	4.96667	7.73333	8.26667	6.53333	probable amino acid permease	Transport of small molecules
PA3598		10.9333	26.5333	15.3	18.9333	13.2	15.2	conserved hypothetical protein	Hypothetical, unclassified, unknown
PA3600		11.6	23.6	8.53333	22.6667	20.8667	32.2667	conserved hypothetical protein	Hypothetical, unclassified, unknown
PA3605		36.2333	26.6	22.3667	15.2	11.8333	14.3333	hypothetical protein	Hypothetical, unclassified, unknown
PA3607	potA	33.7333	11.5333	23.2333	10.8	7.4	18.7	polyamine transport protein PotA	Transport of small molecules
PA3608	potB	18.9	2.46667	15.4333	4.56667	1.96667	9.13333	polyamine transport protein PotB	Transport of small molecules
PA3609	potC	43	25.1333	25.3333	14.9333	9.96667	17.1	polyamine transport protein PotC	Transport of small molecules
PA3610	potD	46.4	6.83333	19.7	7.46667	8.6	6.7	polyamine transport protein PotD	Transport of small molecules
PA3669		7.5	26.9333	11.0667	19.6667	22.6333	21.2667	hypothetical protein	Hypothetical, unclassified, unknown
PA3670		10.0667	35.3667	32.4	17.7667	21.2667	18.4	hypothetical protein	Hypothetical, unclassified, unknown
PA3671		18.6667	21.3	14.2	7.8	15.1333	21.3333	probable permease of ABC transporter	Transport of small molecules
PA3677		18.3	31.6	13.2333	13.5	12.2333	15.4	probable RND efflux membrane fusion protein precursor	Transport of small molecules
PA3682		22.7333	34	13.8333	32.7667	30.5667	32.2333	hypothetical protein	Putative enzymes
PA3711		10.5667	12.6333	19.2667	11.5333	10.4333	12.8667	probable transcriptional regulator	Transcriptional regulators
PA3713		21.7	11.6667	10.2	5.5	6.36667	10.3667	hypothetical protein	Hypothetical, unclassified, unknown
PA3715		21.0333	19.6	20.4667	21.6667	17.9333	21.4667	hypothetical protein	Hypothetical, unclassified, unknown
PA3718		13.9667	9.63333	3.73333	11.9667	20.9667	16.7667	probable MFS transporter	Transport of small molecules
PA3721		12.9333	10.5667	9.1	13.6333	21.9667	17.8667	probable transcriptional regulator	Transcriptional regulators
PA3730		51.6333	16.3333	31.8667	18.5333	23.1	27.4333	hypothetical protein	Hypothetical, unclassified, unknown
PA3749		13.3667	11.7667	9.16667	7.33333	7	16.0333	probable MFS transporter	Transport of small molecules
PA3761		23.9667	22.1667	9.26667	19.4667	18.2333	17.6667	probable phosphotransferase system protein	Transport of small molecules
PA3765		19	21.1	6.1	16.2667	29.8333	27.4333	hypothetical protein	Hypothetical, unclassified, unknown
PA3771		15	17.8333	9.8	18.2667	16.6667	26.1333	probable transcriptional regulator	Transcriptional regulators
PA3773		9.93333	9.93333	8.4	7.46667	5.7	16.8	hypothetical protein	Hypothetical, unclassified, unknown
PA3774		13.0333	16.1667	12.6667	10.3667	9.36667	22.7333	probable acetylpolyamine aminohydrolase	Putative enzymes
PA3775		2.8	5.46667	3.16667	1.13333	1	2.3	hypothetical protein	Hypothetical, unclassified, unknown
PA3776		13.4	12.5333	8.83333	5.83333	2.6	11.8333	probable transcriptional regulator	Transcriptional regulators
PA3780		20.8333	3.66667	13.9	4.33333	1.16667	6.86667	hypothetical protein	Hypothetical, unclassified, unknown
PA3781		19.1667	7.93333	22.9	6.7	11.9	11.7667	probable transporter	Transport of small molecules
PA3783		26.0333	19.0333	13.4667	23.7333	22.7333	31.7333	hypothetical protein	Hypothetical, unclassified, unknown
PA3789		13.6	3.9	13.1333	8.56667	4.2	8.53333	hypothetical protein	Hypothetical, unclassified, unknown
PA3826		22.3667	30.0667	17.1	15.9333	22.8	28.3667	hypothetical protein	Hypothetical, unclassified, unknown
PA3829		6.06667	19.6667	7.8	14.3	15.1667	20.5667	hypothetical protein	Hypothetical, unclassified, unknown
PA3840		36.0333	8.53333	19.2	23.4	16.7333	23.3	conserved hypothetical protein	Hypothetical, unclassified, unknown
PA3841	exoS	11.2667	31.5	19.8	29.5	32.5667	27.0667	exoenzyme S	Secreted Factors (toxins, enzymes, alginate)
PA3843		13.5	13.7	12.5	26.2333	14.6333	22.3667	hypothetical protein	Hypothetical, unclassified, unknown
PA3851		31.5333	27.0667	12.3667	28.1	21.8333	23.3	hypothetical protein	Hypothetical, unclassified, unknown
PA3862		36.8333	31.3333	36.4	20.2667	21.3333	22.6667	hypothetical protein	Hypothetical, unclassified, unknown
PA3863		38.1333	21.1667	25.8	17.7667	17.7333	19.6	hypothetical protein	Hypothetical, unclassified, unknown
PA3868		28.1	31.5	16.2667	22.6333	18.9	28.7333	hypothetical protein	Hypothetical, unclassified, unknown
PA3869		23.3333	23.5667	15.5667	14.5667	18.8333	17	hypothetical protein	Hypothetical, unclassified, unknown
PA3870	moaA1	4.1	6.5	1.6	6.5	5.46667	6.6	molybdopterin biosynthetic protein A1	Biosynthesis of cofactors, prosthetic groups and carriers
PA3871		4.96667	14.1333	8.86667	7.13333	8.23333	13.5	probable peptidyl-prolyl cis-trans isomerase, PpiC-type	Chaperones & heat shock proteins
PA3872	narI	27.5	35.1667	12.4	18.1667	17.5667	33	respiratory nitrate reductase gamma chain	Energy metabolism
PA3873	narJ	11.3667	12.4667	7.93333	10.4	11	14.1667	respiratory nitrate reductase delta chain	Energy metabolism
PA3874	narH	7.96667	13.1667	1.4	8.33333	9.6	11.2	respiratory nitrate reductase beta chain	Energy metabolism
PA3875	narG	6.7	1.46667	4.2	2.7	3.76667	8.73333	respiratory nitrate reductase alpha chain	Energy metabolism
PA3876	narK2	15.3333	9.53333	10.0333	6.1	6.33333	15	nitrite extrusion protein 2	Transport of small molecules
PA3877	narK1	66.8333	9.43333	3.06667	4.86667	7.76667	10.4667	nitrite extrusion protein 1	Transport of small molecules
PA3883		38.0333	39.5	27.3667	27.7	32.0667	25.6333	probable short-chain dehydrogenase	Putative enzymes
PA3884		16.8	4.63333	10.9	15.4333	14.0667	21.4333	hypothetical protein	Hypothetical, unclassified, unknown
PA3887	nhaP	37.8667	20.6	10.1	11.0667	6.1	5.86667	Na+/H+ antiporter NhaP	Transport of small molecules
PA3888		28.7	26.7333	9.43333	26.1	20.0667	23.0667	probable permease of ABC transporter	Transport of small molecules
PA3889		23.7667	23.4333	24.3667	31.7667	32.1667	27.6333	probable binding protein component of ABC transporter	Transport of small molecules
PA3890		8.66667	6.46667	3.43333	9.16667	3.1	8.4	probable permease of ABC transporter	Transport of small molecules
PA3892		24.1667	6.06667	9.7	11.5	12.7	8.3	conserved hypothetical protein	Hypothetical, unclassified, unknown
PA3893		31.7	20.3333	10.3667	11.4333	8.23333	19.7667	conserved hypothetical protein	Hypothetical, unclassified, unknown
PA3894		24.4667	24	19.7	14.6333	11.0333	22.3333	probable outer membrane protein precursor	Hypothetical, unclassified, unknown
PA3897		11.3333	1.96667	1.16667	4.2	5.4	10.5	hypothetical protein	Hypothetical, unclassified, unknown
PA3899		17.5333	27.1667	20.7667	15.6333	24.1	32.7	probable sigma-70 factor, ECF subfamily	Transcriptional regulators
PA3900		21.0333	4.53333	11.9333	21.6333	27.7	29.0333	probable transmembrane sensor	Transcriptional regulators
PA3901	fecA	30.4333	4.43333	20.6333	9.3	7.83333	5.3	Fe(III) dicitrate transport protein FecA	Transport of small molecules
PA3909		12.0333	28.3333	14.8	18.6	23.0667	30.3667	hypothetical protein	Hypothetical, unclassified, unknown
PA3910		23.4	17.6	8.33333	15.8667	12	19.0333	hypothetical protein	Hypothetical, unclassified, unknown
PA3912		31.1667	12.2	11.6	12.2333	12.3	19.8667	conserved hypothetical protein	Hypothetical, unclassified, unknown
PA3913		49.0333	10.2333	7.16667	6.83333	6.43333	8.3	probable protease	Putative enzymes
PA3914	moeA1	14.8333	5.26667	2.06667	2.5	1.16667	3.83333	molybdenum cofactor biosynthetic protein A1	Biosynthesis of cofactors, prosthetic groups and carriers
PA3915	moaB1	43.1	22.3333	10.9333	19.9667	12.7	26.5333	molybdopterin biosynthetic protein B1	Biosynthesis of cofactors, prosthetic groups and carriers
PA3920		34.3333	26.7333	20.0333	27.9667	36.1	37.0333	probable metal transporting P-type ATPase	Transport of small molecules
PA3926		19.3333	11.3667	4.6	11.3667	18.9333	16.8333	probable MFS transporter	Transport of small molecules
PA3927		21.6667	16.2333	13.6667	11.5667	9.33333	17.0333	probable transcriptional regulator	Transcriptional regulators
PA3932		10.9333	22.0667	13.9	17.1667	18.0333	27.5667	probable transcriptional regulator	Transcriptional regulators
PA3933		3.3	3.4	1.23333	3.2	12.2333	13.2	probable choline transporter	Transport of small molecules
PA3935	tauD	24.7667	35.4333	18.3667	23.3667	21.5333	26.5667	taurine dioxygenase	Carbon compound catabolism
PA3936		9.33333	13.0333	7.96667	10.1333	12.2667	15.8	probable permease of ABC taurine transporter	Transport of small molecules
PA3937		9.53333	18.2333	11.7667	11.7	9.03333	15.7	probable ATP-binding component of ABC taurine transporter	Transport of small molecules
PA3938		18.3333	16.8	12.9667	13.8333	13.3667	25.2333	probable periplasmic taurine-binding protein precursor	Transport of small molecules
PA3939		9.06667	7.2	4.26667	7.03333	5.46667	21.9667	hypothetical protein	Hypothetical, unclassified, unknown
PA3946		17.6	31.1	19.2667	17.6	24	31.1667	probable two-component sensor	Two-component regulatory systems
PA3947		21.3333	36.2333	10.6333	16.8333	16.5	31.4333	probable two-component response regulator	Two-component regulatory systems
PA3954		9.16667	18.9333	14.1667	11.9	14.3	22.1333	hypothetical protein	Hypothetical, unclassified, unknown
PA3955		35	30.1333	36.8	21.6	25.6	32.7667	hypothetical protein	Hypothetical, unclassified, unknown
PA3963		20.7	23.6333	17.7	17.2333	10.7667	20.8667	probable transporter	Transport of small molecules
PA3964		16.9	7.9	12.3	18.1333	14.1667	16.3667	hypothetical protein	Hypothetical, unclassified, unknown
PA3968		35.7667	36.5667	37.4	24.4667	31.7667	34.7333	probable pseudouridine synthase	Putative enzymes
PA3971		13.2667	39.1333	13.7333	29.9	28.4	29.2667	hypothetical protein	Hypothetical, unclassified, unknown
PA3991		9.43333	7.63333	6.53333	7.73333	13.3333	18.0667	hypothetical protein	Hypothetical, unclassified, unknown
PA3994		8.03333	15.3667	4.56667	10.6667	12.1667	16.3333	probable epoxide hydrolase	Putative enzymes
PA4008		12.4333	20.2	16.4	16.8667	17.5333	25.3333	probable hydrolase	Putative enzymes
PA4009		4.86667	16.7	12.1333	13.5667	12.3333	18.7667	hypothetical protein	Hypothetical, unclassified, unknown
PA4016		31.3667	29.1	25.1667	32.8	29.6667	31.3	hypothetical protein	Hypothetical, unclassified, unknown
PA4034	aqpZ	22.5333	6.43333	16.6667	4.93333	7	8.7	aquaporin Z	Transport of small molecules
PA4036		15.9333	8.2	12	13	13.2	21.4	probable two-component sensor	Two-component regulatory systems
PA4037		7.36667	22.4667	11.5333	12.0333	7.96667	18.8	probable ATP-binding component of ABC transporter	Transport of small molecules
PA4038		9.93333	6.76667	10.7667	3.9	3.8	17.1	hypothetical protein	Hypothetical, unclassified, unknown
PA4039		6.66667	11.1667	6.53333	10.9333	8.33333	14.1	hypothetical protein	Hypothetical, unclassified, unknown
PA4062		13.6667	17.8333	12.1333	24.9333	25.3667	38.1667	hypothetical protein	Hypothetical, unclassified, unknown
PA4064		28.7	22.2	21.4667	15.1333	13.2667	27.5333	probable ATP-binding component of ABC transporter	Transport of small molecules
PA4065		37.3667	23.9333	20.6667	24.3667	30.9	27.9333	hypothetical protein	Hypothetical, unclassified, unknown
PA4066		29.2	23.4333	21.4	21.9	22.1333	22.2667	hypothetical protein	Hypothetical, unclassified, unknown
PA4071		1.8	3.93333	2.36667	3.83333	3.63333	19.4667	hypothetical protein	Hypothetical, unclassified, unknown
PA4072		4.7	9.33333	2.6	3.8	7.76667	12.8	probable amino acid permease	Transport of small molecules
PA4073		24.8	14.3667	6.46667	12.5333	9.4	8.6	probable aldehyde dehydrogenase	Putative enzymes
PA4077		22.7667	17.1	24.3	20.3667	22.9667	18.7	probable transcriptional regulator	Transcriptional regulators
PA4080		22.1	13.9333	23.6333	17.4333	9.1	12	probable response regulator	Transcriptional regulators
PA4081	cupB6	16.5	12.3667	2.53333	5.13333	11.2667	10.0333	fimbrial subunit CupB6	Motility & Attachment
PA4082	cupB5	5.5	2.66667	4.03333	3.66667	3.53333	7.3	adhesive protein CupB5	Motility & Attachment
PA4083	cupB4	5.76667	17.4	8.5	8.23333	8	15.6667	chaperone CupB4	Chaperones & heat shock proteins
PA4084	cupB3	1.73333	3.4	2.1	3.43333	3.53333	6.16667	usher CupB3	Motility & Attachment
PA4085	cupB2	2.56667	8.83333	3.93333	5.46667	5.16667	5.26667	chaperone CupB2	Chaperones & heat shock proteins
PA4086	cupB1	20.3	14.8667	16.2333	15.6	15.0333	17.4333	probable fimbrial subunit CupB1	Motility & Attachment
PA4087		8.03333	14.9667	8.63333	12.6333	9.2	21.4667	conserved hypothetical protein	Hypothetical, unclassified, unknown
PA4088		3.26667	3.73333	1.16667	6.03333	6.1	6.13333	probable aminotransferase	Putative enzymes
PA4089		2.1	2.73333	8.2	0.866667	5.16667	6.73333	probable short-chain dehydrogenase	Putative enzymes
PA4091	hpaA	11.5	7.33333	3.96667	14.9	14.3	15.9667	4-hydroxyphenylacetate 3-monooxygenase large chain	Carbon compound catabolism
PA4092	hpaC	3.2	9.2	3.86667	13.1667	7.46667	13.7	4-hydroxyphenylacetate 3-monooxygenase small chain	Carbon compound catabolism
PA4093		9.46667	25.4333	11.6667	12.0667	11.0667	22.7	hypothetical protein	Hypothetical, unclassified, unknown
PA4095		16.1333	16.8	6.73333	15.3	13.4	19.2	hypothetical protein	Hypothetical, unclassified, unknown
PA4096		14.8667	6.36667	4.73333	6.36667	7.06667	6.63333	probable MFS transporter	Transport of small molecules
PA4097		24.2333	16.4	6.06667	17.1667	11.9667	19.7667	probable alcohol dehydrogenase (Zn-dependent)	Putative enzymes
PA4098		4.6	10.7667	8.66667	8.16667	7.56667	17.6333	probable short-chain dehydrogenase	Putative enzymes
PA4099		4.93333	7.93333	5.93333	5.93333	6.6	19	hypothetical protein	Hypothetical, unclassified, unknown
PA4100		2.63333	5.33333	1.5	6.9	6.03333	4.5	probable dehydrogenase	Central intermediary metabolism
PA4103		4.53333	3.53333	3.6	4.26667	6.1	14	hypothetical protein	Hypothetical, unclassified, unknown
PA4104		19.9333	36.8333	21.5333	19.0667	17.8333	42.6	conserved hypothetical protein	Hypothetical, unclassified, unknown
PA4105		2.5	2.5	1.9	3.03333	1.16667	5.86667	hypothetical protein	Hypothetical, unclassified, unknown
PA4106		12.3	11.3333	6.96667	13	10.7	16.4667	conserved hypothetical protein	Hypothetical, unclassified, unknown
PA4107		17.5667	21.1	5.8	13.2333	13.7667	19.5667	hypothetical protein	Hypothetical, unclassified, unknown
PA4110	ampC	9.33333	22.7667	25.8333	22.9333	28.5667	35.8333	beta-lactamase precursor	Adaptation, protection
PA4120		11.3	21.7333	10.7667	20.8333	26.2667	24.7333	probable transcriptional regulator	Transcriptional regulators
PA4122		14.5333	28.8	19.8	12.2333	12.9	19.9667	conserved hypothetical protein	Hypothetical, unclassified, unknown
PA4123	hpcC	23.8667	38.3	12.0333	20.1333	18.5333	16.7333	5-carboxy-2-hydroxymuconate semialdehyde dehydrogenase	Carbon compound catabolism
PA4124	hpcB	17.4	26.8667	10.3667	10.8667	10.8333	13.0667	homoprotocatechuate 2,3-dioxygenase	Carbon compound catabolism
PA4126		23.2333	19.6333	9.06667	10.4333	14.5333	26.7333	probable MFS transporter	Transport of small molecules
PA4127	hpcG	2.8	5.4	7.66667	6.7	4.3	6.66667	2-oxo-hept-3-ene-1,7-dioate hydratase	Carbon compound catabolism
PA4128		9	23.9	11	18.3667	18.2333	27.1	conserved hypothetical protein	Putative enzymes
PA4136		10.6	42.8667	7.03333	8.1	10.8667	17.1333	probable MFS transporter	Transport of small molecules
PA4137		6.5	9.43333	3.1	7.23333	5.36667	12.9333	probable porin	Transport of small molecules
PA4140		22.2667	11.9333	10.7667	9.66667	10.4	15.3333	hypothetical protein	Hypothetical, unclassified, unknown
PA4142		8.2	18.1333	15.4	36	21.6667	30.2667	probable secretion protein	Protein secretion/export apparatus
PA4143		11.4333	18.2667	12.5333	20.3667	16.8333	31.4333	probable toxin transporter	Transport of small molecules
PA4144		22.4	34.8667	9.36667	30.8333	22.3	22.9	probable outer membrane protein precursor	Protein secretion/export apparatus
PA4145		17.6667	23.1667	18.3667	10.6667	15.3	24.0333	probable transcriptional regulator	Transcriptional regulators
PA4146		8.06667	8.36667	17.5333	11.8	17.7	29.1667	hypothetical protein	Hypothetical, unclassified, unknown
PA4153		7.9	22.7667	8	10.6667	11.5	19.3667	2,3-butanediol dehydrogenase	Carbon compound catabolism
PA4155		11.6	10.2	6.46667	5.23333	14.8333	8.96667	hypothetical protein	Hypothetical, unclassified, unknown
PA4156		18.3	17.0667	11.4333	11	14.6	12.7	probable TonB-dependent receptor	Transport of small molecules
PA4157		37.2333	26.4	24.1667	19.1	21.2333	29.1	probable transcriptional regulator	Transcriptional regulators
PA4158	fepC	7.3	6.56667	3.56667	2.43333	4.8	7.03333	ferric enterobactin transport protein FepC	Transport of small molecules
PA4159	fepB	10.6667	28.4333	10.1	12	12.3333	17.1667	ferrienterobactin-binding periplasmic protein precursor FepB	Transport of small molecules
PA4160	fepD	9.2	9.16667	2.26667	5.7	4.23333	12.1333	ferric enterobactin transport protein FepD	Transport of small molecules
PA4161	fepG	16.3333	7	1.7	4.2	2.96667	7.73333	ferric enterobactin transport protein FepG	Transport of small molecules
PA4165		13.6333	17.6667	15.3667	14.1	14.5667	21.4333	probable transcriptional regulator	Transcriptional regulators
PA4166		4.1	8.1	11.5667	6.43333	4.06667	14.4	probable acetyltransferase	Putative enzymes
PA4167		4.46667	7.06667	4.93333	4.26667	4.46667	13.9333	probable oxidoreductase	Putative enzymes
PA4168		15.7	6.3	8.03333	10.9667	5.56667	14.3	probable TonB-dependent receptor	Transport of small molecules
PA4169		36.6667	28.5667	14.5667	25	15.4333	17.2333	conserved hypothetical protein	Hypothetical, unclassified, unknown
PA4170		12.8667	18.7667	11.0333	9.53333	15.8333	25.5	hypothetical protein	Hypothetical, unclassified, unknown
PA4173		7.2	12.0333	5.76667	12.8	10.9	20.6333	conserved hypothetical protein	Hypothetical, unclassified, unknown
PA4174		32.6	29.9667	20.5	14.0667	13.6333	25.1333	probable transcriptional regulator	Transcriptional regulators
PA4177		4.5	1.46667	7.13333	6.96667	5.76667	8.66667	hypothetical protein	Hypothetical, unclassified, unknown
PA4178		14.9333	8	13.6333	11	9.86667	10.4667	hypothetical protein	Hypothetical, unclassified, unknown
PA4179		16.1667	11.9	3.46667	5.76667	2.8	8.73333	probable porin	Transport of small molecules
PA4186		23.1333	10.6667	7.83333	13.0333	16.2333	18.8333	hypothetical protein	Hypothetical, unclassified, unknown
PA4187		6.06667	6.33333	5.36667	8.26667	8.8	10.4667	probable MFS transporter	Transport of small molecules
PA4188		11.7667	15.9333	11.1	11.0667	5.73333	12.4333	conserved hypothetical protein	Hypothetical, unclassified, unknown
PA4189		11.4	5	3.96667	1.93333	1.66667	3.33333	probable aldehyde dehydrogenase	Putative enzymes
PA4191		20.9333	14.5333	10.2667	12.8333	7.63333	21.9667	probable iron/ascorbate oxidoreductase	Putative enzymes
PA4192		19.2667	6.7	11.1667	8.36667	10.2	19.9	probable ATP-binding component of ABC transporter	Transport of small molecules
PA4193		13.1333	8.73333	8.23333	11.4	10.2	16.1	probable permease of ABC transporter	Transport of small molecules
PA4194		6.63333	17	4.4	6.8	6.96667	5.66667	probable permease of ABC transporter	Transport of small molecules
PA4200		14.4	26.6	18.5	31.9	25.7	37.5333	hypothetical protein	Hypothetical, unclassified, unknown
PA4218		25.5333	4.76667	11.8667	23.6	10.4667	32.6333	probable transporter	Transport of small molecules
PA4219		19	3.3	3.53333	12.1667	11.7667	21.9667	hypothetical protein	Hypothetical, unclassified, unknown
PA4222		23.9667	11.4667	10.1	21.8333	9.7	19	probable ATP-binding component of ABC transporter	Transport of small molecules
PA4223		11.8333	15.5667	8.7	25.2667	21.8333	32.7	probable ATP-binding component of ABC transporter	Transport of small molecules
PA4224	pchG	24.8667	12.3333	16.6333	31.8333	18.2	30.9	pyochelin biosynthetic protein PchG	Membrane proteins
PA4225	pchF	8	4.23333	2.83333	10.2	6	11.7667	pyochelin synthetase	Transport of small molecules
PA4226	pchE	5.4	8.16667	7.9	12.2667	13.1667	19.2333	dihydroaeruginoic acid synthetase	Transport of small molecules
PA4227	pchR	24.2333	22.8667	18.8	25.7667	26.2333	35.5667	transcriptional regulator PchR	Transcriptional regulators
PA4230	pchB	21.9333	8.5	8.63333	38.2667	20.6	30.1	salicylate biosynthesis protein PchB	Transport of small molecules
PA4231	pchA	20.8667	8.3	10.6667	33.2333	26.5667	33.1667	salicylate biosynthesis isochorismate synthase	Transport of small molecules
PA4278		48.4	31.4667	32.3667	21.9667	27.9	31.1333	hypothetical protein	Hypothetical, unclassified, unknown
PA4287		1.83333	9.46667	2.06667	5.3	6.36667	11.5	hypothetical protein	Hypothetical, unclassified, unknown
PA4295		23.5667	6.5	9.46667	15.3333	20.3	18.1	hypothetical protein	Hypothetical, unclassified, unknown
PA4307	pctC	27	29.7	24.5333	15	16.4	22.3333	chemotactic transducer PctC	Chemotaxis
PA4330		31.8333	27.8	13.7667	13.7667	18.4333	26.1	probable enoyl-CoA hydratase/isomerase	Putative enzymes
PA4339		39.1667	18.8	32.7667	16.9	18.8333	21.4333	probable phospholipase	Fatty acid and phospholipid metabolism
PA4341		2.66667	32.1	8.13333	11.4333	13.4	15.3667	probable transcriptional regulator	Transcriptional regulators
PA4342		19.9	27.6333	17.2	13.0667	14.0333	22.0667	probable amidase	Putative enzymes
PA4343		5.03333	2.23333	1.53333	5.16667	3.86667	14.2333	probable MFS transporter	Transport of small molecules
PA4346		15.4333	8.93333	12.4667	19.6333	20.5333	27.9333	hypothetical protein	Hypothetical, unclassified, unknown
PA4350		17.4667	30.6	15.6333	24.6667	26.8333	33.5667	conserved hypothetical protein	Hypothetical, unclassified, unknown
PA4351		16.5	11.7333	7.63333	8.8	4.73333	10.3667	probable acyltransferase	Fatty acid and phospholipid metabolism
PA4356	xenB	42.6	18.5	47.5	18.6667	21.9667	18.8667	xenobiotic reductase	Antibiotic resistance and susceptibility
PA4361		21.7667	25.9333	12.7667	17.9	21.0333	25.0333	probable oxidoreductase	Putative enzymes
PA4363	iciA	7.36667	7.9	6.1	6.56667	10.2	8.73333	inhibitor of chromosome initiation IciA	DNA replication, recombination, modification and repair
PA4364		11.9333	18.0667	19.1667	11.1333	16.9333	17.6667	hypothetical protein	Hypothetical, unclassified, unknown
PA4365		24.5	14.4333	9.4	10.5333	11.6333	21.2333	probable transporter	Transport of small molecules
PA4382		10.4333	17.3	12.5667	15.2667	16.5	25.6667	hypothetical protein	Hypothetical, unclassified, unknown
PA4391		28.6333	38.1333	32.8333	21.5	25.3667	35.4333	hypothetical protein	Hypothetical, unclassified, unknown
PA4435		17.9333	18.5667	8.06667	9.66667	11.5667	20.5	probable acyl-CoA dehydrogenase	Putative enzymes
PA4445		41.7	30.8667	43.2333	27.1333	28.0333	24.4	conserved hypothetical protein	Hypothetical, unclassified, unknown
PA4467		23.6	12.7333	9.76667	13.0667	14.7	20.2667	hypothetical protein	Hypothetical, unclassified, unknown
PA4485		28.0667	8.46667	15.7333	7.2	8.13333	10.3333	conserved hypothetical protein	Hypothetical, unclassified, unknown
PA4508		29.4	35.8333	19.8667	23.7333	22.3333	19.7333	probable transcriptional regulator	Transcriptional regulators
PA4509		17.1	22.4667	8.83333	14.2	15.7667	17.6333	hypothetical protein	Hypothetical, unclassified, unknown
PA4513		38.3	14.7	13.6667	10.2	18.8	18.2667	probable oxidoreductase	Putative enzymes
PA4531		36.0667	22.8333	14.1667	30	35.8667	37.2333	hypothetical protein	Hypothetical, unclassified, unknown
PA4540		3.56667	13.2	2.13333	6.8	2.43333	11.8333	hypothetical protein	Hypothetical, unclassified, unknown
PA4541		5.93333	29.8	15.4	19.2333	27.3333	36.5	hypothetical protein	Hypothetical, unclassified, unknown
PA4542	clpB	39.5333	21.9	20.9333	31.5667	44.6333	33.2	ClpB protein	Translation, post-translational modification, degradation
PA4549	fimT	1.76667	8.9	6.7	8.16667	12.8	16.2667	type 4 fimbrial biogenesis protein FimT	Motility & Attachment
PA4581	rtcR	42.3667	41.6	17.0667	25.7333	27.5	40.8333	transcriptional regulator RtcR	Transcriptional regulators
PA4586		16.5333	18.6667	5.9	6.03333	5.53333	12.2667	hypothetical protein	Membrane proteins
PA4587	ccpR	32.7	17.6667	8.9	10.6333	16.3333	12.2667	cytochrome c551 peroxidase precursor	Energy metabolism
PA4589		14.8333	22.8667	21	15.8667	18.1333	9.83333	probable outer membrane protein precursor	Transport of small molecules
PA4591		38.7	23.1667	27.3333	23.0667	23	24.7	hypothetical protein	Hypothetical, unclassified, unknown
PA4593		15.8	13.1667	12.3667	12.0667	9.86667	15.3	probable permease of ABC transporter	Transport of small molecules
PA4597	oprJ	36.1	33.7	25.4667	21.3667	24.0333	24.0667	Multidrug efflux outer membrane protein OprJ precursor	Transport of small molecules
PA4598	mexD	8.16667	15.5	17.6667	12.0667	12.3	20.8667	RND multidrug efflux transporter MexD	Antibiotic resistance and susceptibility
PA4599	mexC	13.2	8.96667	6.1	6.03333	4.4	8.6	RND multidrug efflux membrane fusion protein MexC precursor	Antibiotic resistance and susceptibility
PA4609	radA	37.3333	45.8333	24.4333	32.6667	30.4	34.4667	DNA repair protein RadA	DNA replication, recombination, modification and repair
PA4612		20.6667	16.9667	14.3	24.7667	22.8667	30.7	conserved hypothetical protein	Adaptation, protection
PA4613	katB	14.6667	4.03333	25.2667	12.4333	17.3	17.4667	catalase	Adaptation, protection
PA4617		52.0333	31.8667	16.3	24.9667	38.1	34.7333	conserved hypothetical protein	Hypothetical, unclassified, unknown
PA4621		29.7667	43.4333	6.26667	10	8.9	8.56667	probable oxidoreductase	Putative enzymes
PA4622		29.4	15.3333	8.76667	16.2333	18.5333	34	probable MFS transporter	Transport of small molecules
PA4624		22.6	23.9	7.26667	23.4	22.0667	21.4333	hypothetical protein	Hypothetical, unclassified, unknown
PA4628	lysP	63.4333	15.6333	31.8	9.73333	11.7333	13.7333	lysine-specific permease	Transport of small molecules
PA4629		42.8	18.8333	20.1333	10.0333	10	15.8333	hypothetical protein	Hypothetical, unclassified, unknown
PA4634		39.5667	33.9333	14.8667	22.5333	25.8	28	hypothetical protein	Hypothetical, unclassified, unknown
PA4644		17.7667	20.8	29.8333	28.9	24.7667	26.6667	hypothetical protein	Hypothetical, unclassified, unknown
PA4650		6.83333	6	7.53333	40.6333	28.8	24.6333	hypothetical protein	Hypothetical, unclassified, unknown
PA4652		7.1	1.73333	11.9333	28.3667	13.8	13.2333	hypothetical protein	Hypothetical, unclassified, unknown
PA4654		21.2	7.63333	6.66667	6.63333	5.56667	17.2333	probable MFS transporter	Transport of small molecules
PA4689		50.3667	19.3333	25.9	33.1333	22.4667	24	hypothetical protein	Hypothetical, unclassified, unknown
PA4691		25.2667	31.1667	19.9333	19.0667	26.1333	23.3	hypothetical protein	Hypothetical, unclassified, unknown
PA4705		39.6333	34.2333	21.5667	30.9	30.6333	30.6333	hypothetical protein	Hypothetical, unclassified, unknown
PA4706		48.7	29.1667	23.9333	29.2333	27.2667	33.4	probable ATP-binding component of ABC transporter	Transport of small molecules
PA4707		27.7	23.2	9.73333	15.2667	16.9333	18.1	probable permease of ABC transporter	Transport of small molecules
PA4710	phuR	41.2667	27	15.6	18.6667	27.1	26.4667	Haem/Haemoglobin uptake outer membrane receptor PhuR precursor	Transport of small molecules
PA4721		21.6	23.1333	20.9667	28.5333	34.6667	30.9	conserved hypothetical protein	Hypothetical, unclassified, unknown
PA4725	cbrA	54	23.5667	39.1667	36.1333	36.5667	44.3667	two-component sensor CbrA	Carbon compound catabolism
PA4779		19.6	12.6667	5.86667	20.1667	11.8667	17.6333	hypothetical protein	Hypothetical, unclassified, unknown
PA4783		20.9	14.8667	13.3333	13.9667	21.2333	25.1667	conserved hypothetical protein	Hypothetical, unclassified, unknown
PA4785		3.56667	35	14.4	36.3	30.4667	21.4333	probable acyl-CoA thiolase	Putative enzymes
PA4790		22.1667	24.1333	25.2333	19.5667	28.5	36.4667	conserved hypothetical protein	Hypothetical, unclassified, unknown
PA4799		21.5	14.1667	13.4333	9.33333	8.6	17.8667	hypothetical protein	Hypothetical, unclassified, unknown
PA4800		23.6333	15.6333	7.56667	9.93333	9.5	14.1333	hypothetical protein	Hypothetical, unclassified, unknown
PA4802		14.6	37.1333	18.4	17.9333	20.5333	24.4	hypothetical protein	Hypothetical, unclassified, unknown
PA4805		18.6667	25.2	10.9333	13.7	8.43333	14.7	probable class III aminotransferase	Putative enzymes
PA4806		15.1	22.6667	17.7	13.2	13.3333	16	probable transcriptional regulator	Transcriptional regulators
PA4813	lipC	3.63333	8.43333	7.93333	17.7667	10.2	12.8667	lipase LipC	Fatty acid and phospholipid metabolism
PA4814	fadH2	11.5	22.7333	13.6	16.3667	15.0667	20.1333	2,4-dienoyl-CoA reductase FadH2	Fatty acid and phospholipid metabolism
PA4817		24.9667	29.7333	32.4333	19.7667	16.2667	21.8667	hypothetical protein	Hypothetical, unclassified, unknown
PA4818		7.63333	12.1667	7.76667	8.63333	4.96667	17.8333	conserved hypothetical protein	Hypothetical, unclassified, unknown
PA4819		11.3333	20	20.3667	15.9333	13.5	16.6	probable glycosyl transferase	Putative enzymes
PA4820		1.36667	3.73333	0.833333	1.23333	2.53333	10.1667	hypothetical protein	Hypothetical, unclassified, unknown
PA4821		33.4	25.7667	32.5333	18.9	19.3	20.2333	probable transporter	Transport of small molecules
PA4827		8.4	30.1	13.2333	30.9	19.7333	23.7333	probable N-hydroxyarylamine O-acetyltransferase	Putative enzymes
PA4832		15.4667	20.7	10.3333	11.4333	14.0333	16.5333	probable short-chain dehydrogenase	Putative enzymes
PA4834		8.96667	11.9333	2	6.73333	7.06667	16.2333	hypothetical protein	Hypothetical, unclassified, unknown
PA4835		9.56667	9.73333	8.46667	6.8	5.16667	14.6	hypothetical protein	Membrane proteins
PA4836		12.7333	12.9667	13.5	12.2	19.1	19.6667	hypothetical protein	Hypothetical, unclassified, unknown
PA4837		16.8667	3.56667	12.2667	7.63333	6	15.8	probable outer membrane protein precursor	Transport of small molecules
PA4838		16.2	7.26667	12.6333	10.1667	15.1333	14.1	hypothetical protein	Hypothetical, unclassified, unknown
PA4857		27.7667	27.8333	29.0667	38.4667	23.1333	21.8333	hypothetical protein	Hypothetical, unclassified, unknown
PA4858		6.06667	8.36667	4.3	3	4	11	conserved hypothetical protein	Hypothetical, unclassified, unknown
PA4859		20.3667	22.8	15.3	18.3667	12.1667	25.2667	probable permease of ABC transporter	Transport of small molecules
PA4860		8	11.1667	10.1333	9	6.7	19.7667	probable permease of ABC transporter	Transport of small molecules
PA4861		15.7667	22.2333	11.5333	10.7	9.5	27.2667	probable ATP-binding component of ABC transporter	Transport of small molecules
PA4862		5.56667	10.7	9.4	5.43333	10.9667	12.9667	probable ATP-binding component of ABC transporter	Transport of small molecules
PA4864	ureD	31.9667	30.4	26.7333	14.8333	12.3667	34.0333	urease accessory protein	Central intermediary metabolism
PA4866		27.9667	19.0667	40.9667	20.8333	20.3	27.6333	conserved hypothetical protein	Hypothetical, unclassified, unknown
PA4867	ureB	33.9	11.9333	28.6	20.1667	13.4667	20.4	urease beta subunit	Central intermediary metabolism
PA4869		27.6333	20.3	28.2	15.2333	13.8333	14.5	hypothetical protein	Hypothetical, unclassified, unknown
PA4871		10.6	10.2667	9.9	4.76667	8.83333	12.2333	hypothetical protein	Hypothetical, unclassified, unknown
PA4873		30.6667	9.33333	20.0667	15.7	5.76667	19.9667	probable heat-shock protein	Chaperones & heat shock proteins
PA4882		17.4	11.4	2.6	3.83333	3.06667	10.6	hypothetical protein	Hypothetical, unclassified, unknown
PA4883		18.8	3.2	5.03333	1.86667	3.3	9.2	hypothetical protein	Hypothetical, unclassified, unknown
PA4884		16.1	36.2667	16.2333	19.4	17.9333	27.8	hypothetical protein	Hypothetical, unclassified, unknown
PA4886		8.13333	8.26667	7.13333	10.3	11	9.83333	probable two-component sensor	Two-component regulatory systems
PA4891	ureE	21.7667	21.9667	9.06667	2.1	10.2	13.6667	urease accessory protein UreE	Biosynthesis of cofactors, prosthetic groups and carriers
PA4892	ureF	42.3667	24.8667	18.7667	16.6	20.9	24.8667	urease accessory protein UreF	Biosynthesis of cofactors, prosthetic groups and carriers
PA4893	ureG	38.4667	21.8333	25.5333	38.0667	34.7333	34.1667	urease accessory protein UreG	Biosynthesis of cofactors, prosthetic groups and carriers
PA4894		28.1	12.1	10.8667	10.6	7.4	8.96667	hypothetical protein	Hypothetical, unclassified, unknown
PA4895		10.1667	15.8667	6.83333	13.4667	11.9333	17.3667	probable transmembrane sensor	Transcriptional regulators
PA4897		22.7333	33.7667	19.0667	21.2	22.4667	36.2333	hypothetical protein	Hypothetical, unclassified, unknown
PA4898		10.3667	39.2333	11.3	15.5333	14.7	18.4	probable porin	Transport of small molecules
PA4900		7.6	32.7	8.36667	20.9333	24	27.7667	probable MFS transporter	Transport of small molecules
PA4901	mdlC	12.4	14.4	5.06667	8.06667	7.66667	14.9	benzoylformate decarboxylase	Carbon compound catabolism
PA4905	vanB	16.4667	28.5333	3.26667	7.13333	9.56667	21.7667	vanillate O-demethylase oxidoreductase	Carbon compound catabolism
PA4927		12.4667	5.1	14.6	25.6	23.1333	21.7	conserved hypothetical protein	Hypothetical, unclassified, unknown
PA4962		37.0333	10.6667	23.0333	17.2	13.1667	19.1	conserved hypothetical protein	Hypothetical, unclassified, unknown
PA4975		18.5667	15.2667	15.5667	22.0333	18.9667	23.9	NAD(P)H quinone oxidoreductase	Energy metabolism
PA4976	aspC	10.2333	28.9667	28.0333	29.2333	22.9333	31.1333	aspartate transaminase	Amino acid biosynthesis and metabolism
PA4977		21.6667	33.4333	30.8333	27.2667	27.6667	37.1333	probable acetolactate synthase large subunit	Amino acid biosynthesis and metabolism
PA4979		9.86667	24.2667	23.1667	11.1	8.4	15.1	probable acyl-CoA dehydrogenase	Putative enzymes
PA4981		14.8333	27.1667	20.3	13.3333	19.1333	20.9333	probable amino acid permease	Transport of small molecules
PA4982		15.7667	20.5333	16.2	23.4	23.9667	22.9333	probable two-component sensor	Two-component regulatory systems
PA4987		32.4333	25.9333	37.7	21.7	19.9	33.3667	probable transcriptional regulator	Transcriptional regulators
PA4990		12.2	2.16667	17.4	4.53333	10.0333	8.86667	SMR multidrug efflux transporter	Antibiotic resistance and susceptibility
PA4995		9.13333	8.26667	7.03333	7.5	3.53333	10.5333	probable acyl-CoA dehydrogenase	Putative enzymes
PA5030		16.4	23.9	16.4667	16.2667	19.7667	27.9	probable MFS transporter	Transport of small molecules
PA5031		9.56667	17.3333	13.9667	16.7667	19.0333	30.1667	probable short chain dehydrogenase	Putative enzymes
PA5032		14.9333	9.5	6.23333	13.2667	10.1667	19.0333	probable transcriptional regulator	Transcriptional regulators
PA5034	hemE	46.7667	28.3333	27.6667	22.7333	29.4333	25.2333	uroporphyrinogen decarboxylase	Biosynthesis of cofactors, prosthetic groups and carriers
PA5087		8.33333	8.93333	9.53333	9.7	11.5667	11.0333	hypothetical protein	Hypothetical, unclassified, unknown
PA5088		5.1	4.6	14.9	10.8	6.06667	9.06667	hypothetical protein	Hypothetical, unclassified, unknown
PA5089		21.8667	24.4333	31.3333	26.0333	21.2333	31.8	hypothetical protein	Hypothetical, unclassified, unknown
PA5102		19.7667	7.93333	5.53333	16.5333	19.8	15.0333	hypothetical protein	Hypothetical, unclassified, unknown
PA5115		15.6	13.6667	5.83333	11.6667	8.63333	16.0333	conserved hypothetical protein	Hypothetical, unclassified, unknown
PA5127		23.1333	23.7	29.8	22.7333	26.2333	29.2667	probable rRNA methylase	Putative enzymes
PA5144		10.9333	13	5.73333	7.33333	8.83333	4.4	hypothetical protein	Hypothetical, unclassified, unknown
PA5159		36.3667	31.3	26.6	24.0333	21.7333	34.6333	multidrug resistance protein	Antibiotic resistance and susceptibility
PA5160		35.5333	29.8667	18.4	16.3	16.6333	25.9	drug efflux transporter	Transport of small molecules
PA5169		27.5	32.9333	36.4667	28.0667	20.2	20.5667	probable C4-dicarboxylate transporter	Transport of small molecules
PA5186		33.3333	29.0667	13.6667	23.9333	28.5667	39.1	probable iron-containing alcohol dehydrogenase	Putative enzymes
PA5188		10.2333	10.8	4.8	8.06667	14.8667	18.3667	probable 3-hydroxyacyl-CoA dehydrogenase	Putative enzymes
PA5189		14.2	14.8667	14.2333	14.7	14.6667	16.7	probable transcriptional regulator	Transcriptional regulators
PA5207		29.6	9.93333	1.46667	15.7667	6.46667	12.1667	probable phosphate transporter	Transport of small molecules
PA5216		29.3667	16	28.7667	17.3333	20.2333	23.8333	probable permease of ABC iron transporter	Transport of small molecules
PA5218		12.0667	26.0667	18.4	20.8333	22.9333	22.9	probable transcriptional regulator	Transcriptional regulators
PA5238		16.0333	22.5333	15.8	16	13.6667	19.8667	probable O-antigen acetylase	Cell wall / LPS / capsule
PA5246		24.5	23.4	11.1667	17.4333	12.3	20.6667	conserved hypothetical protein	Hypothetical, unclassified, unknown
PA5264		33.0667	37.9667	11.0333	10.7667	12.0333	18.4333	hypothetical protein	Membrane proteins
PA5265		4.96667	13.9667	2.16667	5.6	7.3	11.7667	hypothetical protein	Hypothetical, unclassified, unknown
PA5266		22.1333	19.4667	16	16.2667	16.5333	18.7667	conserved hypothetical protein	Hypothetical, unclassified, unknown
PA5282		9.6	12.4333	6.3	2.63333	5.46667	13.5333	probable MFS transporter	Transport of small molecules
PA5283		33.7667	23.0667	21.8667	21.7333	18.4667	20.6	probable transcriptional regulator	Transcriptional regulators
PA5284		18.8667	4.56667	3.9	8.93333	6.53333	9.2	hypothetical protein	Hypothetical, unclassified, unknown
PA5290		35.6	13.7667	24.9333	22.0667	24.5	30.0667	conserved hypothetical protein	Hypothetical, unclassified, unknown
PA5293		15.6667	23.4	14.1667	17.2	22.2333	30.5333	probable transcriptional regulator	Transcriptional regulators
PA5294		15.5	12.4667	2.5	5.06667	3.16667	3.8	hypothetical protein	Hypothetical, unclassified, unknown
PA5297	poxB	34.5	18.1667	19.4333	23.5	23.9667	21.7	pyruvate dehydrogenase (cytochrome)	Energy metabolism
PA5311		23.4	28.6333	10.7667	7.63333	8.8	14.5667	probable MFS transporter	Transport of small molecules
PA5325		6.9	12.6	4.26667	19.2667	8.1	15.6	hypothetical protein	Hypothetical, unclassified, unknown
PA5326		13.4	4.9	2.13333	6.93333	4.3	5.36667	hypothetical protein	Hypothetical, unclassified, unknown
PA5327		18.5333	26.4	11.9333	16.5333	16.9	24.9667	probable oxidoreductase	Putative enzymes
PA5328		11.9	19.8	5.2	9.56667	8.36667	11.5667	probable cytochrome c(mono-heme type)	Energy metabolism
PA5341		14.1	4.7	8.1	7.13333	6.96667	9.2	hypothetical protein	Hypothetical, unclassified, unknown
PA5342		25.2667	18.1333	14.0667	15.6333	19.3333	20.6333	probable transcriptional regulator	Transcriptional regulators
PA5343		44.2667	29.7667	35.9	18.5	22.3667	28.0333	hypothetical protein	Hypothetical, unclassified, unknown
PA5361	phoR	37.7333	12.2667	27.8667	25.4	20.9	14.8667	two-component sensor PhoR	Two-component regulatory systems
PA5372	betA	12.2	29.6	24.1333	20.8333	26.8	37.6333	choline dehydrogenase	Adaptation, protection
PA5381		8.13333	38.5333	13.1667	14.9667	20.8	25.8	hypothetical protein	Hypothetical, unclassified, unknown
PA5382		18.4	18.7333	17.1667	10.6333	14.4333	14.1667	probable transcriptional regulator	Transcriptional regulators
PA5383		5.36667	1.83333	1.66667	3.7	6.2	8.36667	conserved hypothetical protein	Hypothetical, unclassified, unknown
PA5384		4.96667	4.6	1.4	3.53333	1.96667	11.6667	probable lipolytic enzyme	Putative enzymes
PA5385		9.1	21.6333	9.56667	8.2	9.23333	17.1333	hypothetical protein	Hypothetical, unclassified, unknown
PA5386		9.43333	12.3667	2.93333	5.63333	8.03333	17.1333	probable 3-hydroxyacyl-CoA dehydrogenase	Putative enzymes
PA5387		10.7333	18.3	8.63333	15.6333	13.8333	17.7333	conserved hypothetical protein	Hypothetical, unclassified, unknown
PA5388		23.9333	30.8333	20.4333	24.3333	24.8333	35.7333	hypothetical protein	Hypothetical, unclassified, unknown
PA5390		11.0333	18.0333	9.3	6.83333	10.4333	17.5	probable peptidic bond hydrolase	Putative enzymes
PA5391		8.96667	14.5667	9.56667	17.8	15.8333	18.6667	hypothetical protein	Hypothetical, unclassified, unknown
PA5392		12.3667	6.73333	3.5	10.9667	12.9667	8.56667	conserved hypothetical protein	Hypothetical, unclassified, unknown
PA5393		23.9333	18.4667	16.3667	18.7667	22.0667	28.9333	conserved hypothetical protein	Hypothetical, unclassified, unknown
PA5395		4.5	34.8333	16.3333	28.5333	20.7333	24	conserved hypothetical protein	Hypothetical, unclassified, unknown
PA5400		2.43333	34.4	28.7667	17.3667	20.3	15.1667	probable electron transfer flavoprotein alpha subunit	Energy metabolism
PA5401		4.9	36.2	35	15.5	15.7	17.6	hypothetical protein	Hypothetical, unclassified, unknown
PA5404		61.4	6.36667	25.5	5.96667	10.1	10.3333	hypothetical protein	Hypothetical, unclassified, unknown
PA5405		22.6667	13.4333	10.8667	10.6	8.1	16.2667	hypothetical protein	Hypothetical, unclassified, unknown
PA5433		19.5	15.3667	20.2	17.4667	17.5667	26.4333	conserved hypothetical protein	Hypothetical, unclassified, unknown
PA5434	mtr	30.2333	15.1333	26.2333	8.16667	11	11.8667	tryptophan permease	Transport of small molecules
PA5442		36.8667	25.5667	30.6	10.9	12.3333	19.3333	conserved hypothetical protein	Hypothetical, unclassified, unknown
PA5466		55.6	39.8667	40.1667	36.8667	30.3	39	hypothetical protein	Hypothetical, unclassified, unknown
PA5468		33.4	33.4	10.0667	20.9	16.0667	22.4667	probable citrate transporter	Transport of small molecules
PA5469		14.9333	7.56667	3.63333	6.16667	8.46667	10.5667	conserved hypothetical protein	Hypothetical, unclassified, unknown
PA5476	citA	13.8667	11.3333	5.43333	13.3333	14.0333	14.7667	citrate transporter	Transport of small molecules
PA5480		3.36667	12.9333	3.8	4.7	8.36667	6.1	hypothetical protein	Hypothetical, unclassified, unknown
PA5484		45.2667	30.1333	24.1333	41.6333	35.9333	32	probable two-component sensor	Two-component regulatory systems
PA5486		33.3333	20.2667	26.6667	22.5333	24	19.1667	conserved hypothetical protein	Hypothetical, unclassified, unknown
PA5510		12.3667	7.43333	21.2	11.2	15.3333	19.9	probable transporter	Transport of small molecules
PA5514		28.8333	27.3333	6.63333	22.4667	19.7333	31.3667	probable beta-lactamase	Putative enzymes
PA5517		42.0333	23.3667	20.3	20	24.1333	37.3	conserved hypothetical protein	Hypothetical, unclassified, unknown
PA5518		45.0667	35.1333	12.9	21.7	21.6	28.3333	probable potassium efflux transporter	Transport of small molecules
PA5530		24.5333	11.2	11.7333	9.73333	8.63333	10.3667	probable MFS dicarboxylate transporter	Transport of small molecules
PA5532		17.4333	19.1333	10.2667	14.0667	11.0667	20.3333	hypothetical protein	Hypothetical, unclassified, unknown
PA5534		8.5	5.16667	8.56667	5.5	5.53333	12.7	hypothetical protein	Hypothetical, unclassified, unknown
PA5535		12.7667	20.3	21.5667	22.8333	28.2333	30.8333	conserved hypothetical protein	Hypothetical, unclassified, unknown
PA5536		12	3.73333	8.73333	6.06667	6.96667	12.7667	conserved hypothetical protein	Hypothetical, unclassified, unknown
PA5538	amiA	6.66667	6.2	2.86667	7.9	6.7	3.03333	N-acetylmuramoyl-L-alanine amidase	Cell wall / LPS / capsule
PA5539		8.5	16.2	10.1667	7.93333	9.06667	15.7667	hypothetical protein	Hypothetical, unclassified, unknown
PA5540		21.6667	12.3	7.36667	13.4667	16.1667	22.8	hypothetical protein	Hypothetical, unclassified, unknown
PA5541		10.0667	25.4333	10.9667	20.1333	17.3	34.7333	probable dihydroorotase	Nucleotide biosynthesis and metabolism
PA5544		28.9333	36.3333	33.8	23.7333	26.7667	36.4667	conserved hypothetical protein	Hypothetical, unclassified, unknown
PA5548		37.8333	33.1	11.6333	15.4	16.2667	30.0667	probable MFS transporter	Transport of small molecules
PA5566		14.8	17.9	6.53333	6.46667	14.1333	11.7333	hypothetical protein	Hypothetical, unclassified, unknown
Table S2 - Consistent expression in all 6 conditions (1-way ANOVA)
All data raw and the average of three replicates						Genes shaded grey - mentioned in the text
PA number	Gene name	LP	SP	8	14	24	48	Protein name	Functional class
PA0015		92.7667	97.1333	53.3333	62.7333	74.8	97.1	hypothetical protein	Hypothetical, unclassified, unknown
PA0019	def	374.5	291.133	318.133	191.5	235.9	247.467	polypeptide deformylase	Translation, post-translational modification, degradation
PA0035	trpA	69.3333	145.067	128.133	48.9	92.3667	82.0667	tryptophan synthase alpha chain	Amino acid biosynthesis and metabolism
PA0036	trpB	58.0333	425.167	323.167	77.3667	159.967	134.7	tryptophan synthase beta chain	Amino acid biosynthesis and metabolism
PA0042		69.7	83.6333	64.2667	89.5667	112.6	87.3333	hypothetical protein	Hypothetical, unclassified, unknown
PA0053		66.6667	50.7	24.9333	44.8333	43.2	45.3333	hypothetical protein	Hypothetical, unclassified, unknown
PA0058		19	43.4667	28.4667	27.1333	24.5	27	hypothetical protein	Hypothetical, unclassified, unknown
PA0068		214.4	129.367	204.567	199.033	248.5	187.233	hypothetical protein	Hypothetical, unclassified, unknown
PA0094		147.467	81.8333	198.867	114.967	125.767	129.133	hypothetical protein	Hypothetical, unclassified, unknown
PA0096		18.3667	24.9667	28.2667	37.0333	46.9	41.8333	hypothetical protein	Hypothetical, unclassified, unknown
PA0097		27.3333	23	37.7333	49.7667	46.6667	45.7	hypothetical protein	Hypothetical, unclassified, unknown
PA0098		18.7	15.4	33.3333	45.7333	42.3	36.1333	hypothetical protein	Hypothetical, unclassified, unknown
PA0100		81.7333	64.3667	111.6	161.5	148.5	122.033	hypothetical protein	Hypothetical, unclassified, unknown
PA0103		28.0333	43.9667	24.2667	37.2667	29.7333	30.8667	probable sulfate transporter	Transport of small molecules
PA0115		26.1333	43	37.9333	29.1	42.0333	34.7	conserved hypothetical protein	Hypothetical, unclassified, unknown
PA0120		25.2333	31.3333	25.4333	37.8	23.5667	30.2667	probable transcriptional regulator	Transcriptional regulators
PA0123		34	48.3333	21.2	35.4	38.0667	26.9667	probable transcriptional regulator	Transcriptional regulators
PA0145		10.4	23.7	8	18.4	18.4	31.2667	hypothetical protein	Hypothetical, unclassified, unknown
PA0146		8.56667	35.2333	19.9	18.8	22.1	39.9667	conserved hypothetical protein	Hypothetical, unclassified, unknown
PA0147		21.8667	48.3667	23.8333	30.4333	38.1667	64.4667	probable oxidoreductase	Putative enzymes
PA0149		26.6333	15.5333	14.3	16.4333	23.4	36.7667	probable sigma-70 factor, ECF subfamily	Transcriptional regulators
PA0158		33.2667	38.4	32.9	46.9333	45.0333	23.0667	probable RND efflux transporter	Transport of small molecules
PA0168		59.0333	50.8667	33.7	40.6	37.6333	60.5	conserved hypothetical protein	Hypothetical, unclassified, unknown
PA0207		41.8	52.5	27.3667	41.7	42.9333	55.3333	probable transcriptional regulator	Transcriptional regulators
PA0212	mdcE	3.9	49.2667	35.5667	88.8333	45.0333	48.4667	malonate decarboxylase gamma subunit	Carbon compound catabolism
PA0213		17.8333	39.9	44.6667	83.4	45.7667	46.9	hypothetical protein	Carbon compound catabolism
PA0236		27.8667	63.5	39.4	45.1667	46.7333	43.1333	probable transcriptional regulator	Transcriptional regulators
PA0243		65.6667	68.7667	51.7	60.2667	51.8	52.1	probable transcriptional regulator	Transcriptional regulators
PA0259		98.8667	135.833	70.1667	78.2333	95.4333	112.133	hypothetical protein	Hypothetical, unclassified, unknown
PA0260		55.9667	39.4333	39.7667	25.7333	31.6667	37.2667	hypothetical protein	Membrane proteins
PA0263	hcpC	48.5667	48.1	57.5333	44.3333	47.1333	60	secreted protein Hcp	Secreted Factors (toxins, enzymes, alginate)
PA0269		24.5667	49.4333	36.2333	50.5	69.4667	76.7333	conserved hypothetical protein	Hypothetical, unclassified, unknown
PA0270		22.6	67.9	34.8667	57.6333	82.5333	84.6667	hypothetical protein	Hypothetical, unclassified, unknown
PA0282	cysT	42.1667	6.93333	25.3333	19.9667	16.2667	33.7	sulfate transport protein CysT	Transport of small molecules
PA0286		169.8	341.067	321	213.567	348.533	314.533	probable fatty acid desaturase	Fatty acid and phospholipid metabolism
PA0309		80.8333	99.9	101.667	101.767	92.5	66	hypothetical protein	Hypothetical, unclassified, unknown
PA0313		41.6667	30.1	21.0667	87.1667	53.8667	45.3	probable permease of ABC transporter	Transport of small molecules
PA0318		118.167	111.067	130.867	131.267	130.7	151.833	conserved hypothetical protein	Hypothetical, unclassified, unknown
PA0320		37.3	25.3	54.7	39.5	48.5667	43.0667	conserved hypothetical protein	Hypothetical, unclassified, unknown
PA0330	rpiA	239.267	197.033	185.5	163.667	153.6	153.933	ribose 5-phosphate isomerase	Energy metabolism
PA0334		68.1333	24.4333	28.2667	23.7667	18.5333	26	probable MFS transporter	Transport of small molecules
PA0337	ptsP	128.233	112.6	166.167	142.367	147.2	133.867	phosphoenolpyruvate-protein phosphotransferase PtsP	Transport of small molecules
PA0340		81.3	39.9667	62.9333	36.6333	54.9667	55.1	conserved hypothetical protein	Hypothetical, unclassified, unknown
PA0342	thyA	305.667	178.5	193.9	197.7	204.667	252.1	thymidylate synthase	Nucleotide biosynthesis and metabolism
PA0345		40.6333	49.6	25.6	60.1667	64.0333	52.4	hypothetical protein	Membrane proteins
PA0350	folA	43.2667	53.2	56.6667	31.2667	33.3	37.7667	dihydrofolate reductase	Biosynthesis of cofactors, prosthetic groups and carriers
PA0353	ilvD	97.0333	78.5333	69.3667	66.1667	77.9	107.967	dihydroxy-acid dehydratase	Amino acid biosynthesis and metabolism
PA0360		57.5333	58.0667	46.6667	30.0667	26.7	43.1	hypothetical protein	Hypothetical, unclassified, unknown
PA0367		47.0333	45.8333	28.0333	52.1667	88.4333	46.9333	probable transcriptional regulator	Transcriptional regulators
PA0368		57.8333	48.5	25.8333	37.8333	51.7333	54.0333	conserved hypothetical protein	Hypothetical, unclassified, unknown
PA0380		170.2	138.767	210.333	109.667	174.367	147.567	conserved hypothetical protein	Hypothetical, unclassified, unknown
PA0388		137.733	71.3667	134.233	166.367	191.7	184.633	hypothetical protein	Hypothetical, unclassified, unknown
PA0393	proC	171	150.567	140.7	109.933	132.133	147.367	pyrroline-5-carboxylate reductase	Amino acid biosynthesis and metabolism
PA0403	pyrR	186.133	49.0333	112.433	71.3333	101.1	104.633	transcriptional regulator PyrR	Transcriptional regulators
PA0407	gshB	89.0333	111.333	97.7	99.2	111.867	124.867	glutathione synthetase	Biosynthesis of cofactors, prosthetic groups and carriers
PA0428		461.333	268.833	200.567	247.567	219.633	268.6	probable ATP-dependent RNA helicase	Transcription, RNA processing and degradation
PA0432	sahH	529.1	303.3	498.067	483.933	417.2	423.833	S-adenosyl-L-homocysteine hydrolase	Amino acid biosynthesis and metabolism
PA0436		128.933	146.367	140.067	155.333	121.4	134.3	probable transcriptional regulator	Transcriptional regulators
PA0445		72.4667	86.1333	62.4333	53.8333	43.7667	79.1667	probable transposase	Related to phage, transposon, or plasmid
PA0463	creB	85.1667	67.6667	90.9	62.4333	48.0667	53.5333	two-component response regulator CreB	Two-component regulatory systems
PA0469		61.4333	66.3667	52.1333	61.3333	64.6667	70.2333	hypothetical protein	Hypothetical, unclassified, unknown
PA0470		30.5333	35	23.6333	36.5	48.8333	76.1	probable hydroxamate-type ferrisiderophore receptor	Transport of small molecules
PA0481		24.4333	60.5	43.7333	36.8	78.7667	84.4333	hypothetical protein	Hypothetical, unclassified, unknown
PA0482	glcB	53.4333	81.4667	110.433	139.133	200.1	225.367	malate synthase G	Carbon compound catabolism
PA0487		52.7667	34.3667	35.9	49.3	54.5333	66.8667	probable molybdenum transport regulator	Transport of small molecules
PA0493		34.3333	1.6	39.4667	30.4333	26.2333	17.6	probable biotin-requiring enzyme	Putative enzymes
PA0522		90.8667	97.0333	57.9667	68.7333	72.2667	114.067	hypothetical protein	Hypothetical, unclassified, unknown
PA0536		110.633	58.7667	63.4667	63.2	71.9	51.2333	hypothetical protein	Hypothetical, unclassified, unknown
PA0537		234.433	179.833	257.2	252.567	254.3	148.967	conserved hypothetical protein	Hypothetical, unclassified, unknown
PA0538	dsbB	29.9	34.8667	56.3667	31.3	31.1667	54.4667	disulfide bond formation protein	Chaperones & heat shock proteins
PA0541		90.1333	85.2667	74.5333	59.8333	72.2	90.8333	hypothetical protein	Hypothetical, unclassified, unknown
PA0551	epd	229.067	156.9	194.867	188	197.033	158.533	D-erythrose 4-phosphate dehydrogenase	Biosynthesis of cofactors, prosthetic groups and carriers
PA0556		28.3667	24.4667	21.0333	43.9333	38.2333	41.6333	hypothetical protein	Hypothetical, unclassified, unknown
PA0560		75.8667	49.8333	58.5667	48.9667	48.3	47.3333	conserved hypothetical protein	Hypothetical, unclassified, unknown
PA0570		36.7333	24.4	41.1	31.8	27.6	33.0333	hypothetical protein	Hypothetical, unclassified, unknown
PA0571		54.9	50.9333	40.7333	37.0333	37.1333	42.3333	hypothetical protein	Hypothetical, unclassified, unknown
PA0580	gcp	105.533	76.3	65.5	61.1	88.4667	95.5333	O-sialoglycoprotein endopeptidase	Translation, post-translational modification, degradation
PA0583		47.1667	27.4	30.4667	30.3	26.3333	28.8667	hypothetical protein	Biosynthesis of cofactors, prosthetic groups and carriers
PA0591		171.933	160.233	130.367	123.6	144.533	136.8	conserved hypothetical protein	Hypothetical, unclassified, unknown
PA0615		94	163.3	265.4	66.2	78.4	94.4333	hypothetical protein	Hypothetical, unclassified, unknown
PA0625		76.1667	30.0667	105.833	33.3333	37	47.2333	hypothetical protein	Related to phage, transposon, or plasmid
PA0626		104.167	56.8	195.933	49.2667	46.3333	53.6667	hypothetical protein	Related to phage, transposon, or plasmid
PA0627		119.467	117.3	237.7	68.0667	82.9667	92.6	conserved hypothetical protein	Related to phage, transposon, or plasmid
PA0628		93.9	19.6	141.2	29	28.9333	24.9	conserved hypothetical protein	Related to phage, transposon, or plasmid
PA0629		75.3	17.4333	116.067	27.9667	31.4667	31.9333	conserved hypothetical protein	Related to phage, transposon, or plasmid
PA0630		104.033	47.5667	127.467	42.5333	36.7333	46.5	hypothetical protein	Related to phage, transposon, or plasmid
PA0631		64.2	20.6667	82.7333	27.2333	30.2	30.4	hypothetical protein	Related to phage, transposon, or plasmid
PA0637		90.9	50.4333	179.767	39.3333	37.9333	49.4333	conserved hypothetical protein	Related to phage, transposon, or plasmid
PA0638		112.067	39.2	194.367	41.5	32.6667	33.3	probable bacteriophage protein	Related to phage, transposon, or plasmid
PA0639		113.6	35.6	248.633	42.4667	43.9	50.7	conserved hypothetical protein	Related to phage, transposon, or plasmid
PA0640		24.6667	11.7667	63.4333	12.7333	14	9.2	probable bacteriophage protein	Related to phage, transposon, or plasmid
PA0641		69.0667	25.1333	174.333	32.1	18.5	21	probable bacteriophage protein	Related to phage, transposon, or plasmid
PA0648		101.8	139.1	137.933	103.333	94.8	76.9667	hypothetical protein	Related to phage, transposon, or plasmid
PA0653		105.033	93.2	119.8	168.533	108.9	90.3333	conserved hypothetical protein	Hypothetical, unclassified, unknown
PA0694	exbD2	21.0333	35.0667	25.4667	29.7	35	45.1667	transport protein ExbD	Transport of small molecules
PA0706	cat	66.9333	109.667	104.367	124.133	150.167	111.167	chloramphenicol acetyltransferase	Antibiotic resistance and susceptibility
PA0719		6.13333	32.1333	14.3667	11.6667	12.6	8.53333	hypothetical protein of bacteriophage Pf1	Related to phage, transposon, or plasmid
PA0730		216.867	324.367	316.333	406.767	229	277.833	probable transferase	Putative enzymes
PA0733		66.2333	74.7667	64.1	49.6	60.4333	74.3	probable pseudouridylate synthase	Transcription, RNA processing and degradation
PA0734		172.833	302.833	189.833	283.3	322.767	473.967	hypothetical protein	Hypothetical, unclassified, unknown
PA0749		55.4	34.6667	35.5667	26.8333	38.3333	28.8	hypothetical protein	Hypothetical, unclassified, unknown
PA0757		50.4667	79.4333	59.8	50.7	49.1	60.8667	probable two-component sensor	Two-component regulatory systems
PA0758		123.133	191.6	202.367	178.367	105.267	190.633	hypothetical protein	Hypothetical, unclassified, unknown
PA0759		95.2	79.6667	70.3333	72.0667	76.6667	84.3	conserved hypothetical protein	Hypothetical, unclassified, unknown
PA0760		56	55.4333	72.5333	50.2333	76.3	63.2333	conserved hypothetical protein	Hypothetical, unclassified, unknown
PA0763	mucA	699.167	1584	627.867	1238.67	1747.93	1313.33	anti-sigma factor MucA	Secreted Factors (toxins, enzymes, alginate)
PA0769		334.6	288	310.967	338.7	252.767	206.8	hypothetical protein	Hypothetical, unclassified, unknown
PA0773	pdxJ	72.5667	52.4333	68	67.6333	57.6333	56.5	pyridoxal phosphate biosynthetic protein PdxJ	Biosynthesis of cofactors, prosthetic groups and carriers
PA0776		7.06667	35.6333	15.2	32	33.9667	30.8	hypothetical protein	Hypothetical, unclassified, unknown
PA0777		20.4333	37.5	41.9	21.1667	43.6	22.6667	hypothetical protein	Hypothetical, unclassified, unknown
PA0778	icp	50.9667	54.8667	65.0667	50.6667	61.6333	63.2	inhibitor of cysteine peptidase	Hypothetical, unclassified, unknown
PA0780	pruR	54.6333	59.6667	77.1333	66.9667	97.5333	107.467	proline utilization regulator	Transcriptional regulators
PA0781		39.3667	34.4667	33.4667	35.3667	40.8667	56.3333	hypothetical protein	Hypothetical, unclassified, unknown
PA0787		54.0667	52.6667	37.7667	36.9333	39.8	34.9333	hypothetical protein	Hypothetical, unclassified, unknown
PA0799		32.2667	26.3333	25.6	31.9333	35.7667	39.7333	probable helicase	Putative enzymes
PA0817		17.8	35.8	28.0667	41.5667	39	34.2667	probable ring-cleaving dioxygenase	Putative enzymes
PA0820		57.1	68.6333	61	63.9667	61.9333	43.5333	hypothetical protein	Hypothetical, unclassified, unknown
PA0826		56	75.5	55.0667	189.267	196.833	141.533	hypothetical protein	Hypothetical, unclassified, unknown
PA0827		46.2333	34.8	51.1	52.1	62.9333	53.7667	hypothetical protein	Hypothetical, unclassified, unknown
PA0836		151.133	101.2	88.2333	121.7	126	112.667	probable acetate kinase	Putative enzymes
PA0837	slyD	824	479.267	548.333	960.933	832.033	940.4	peptidyl-prolyl cis-trans isomerase SlyD	Chaperones & heat shock proteins
PA0839		177.667	75.2333	44.5333	27.5333	22.0667	35.1333	probable transcriptional regulator	Transcriptional regulators
PA0848		24.9667	36.8667	51.4	30.5333	26	32.0333	probable alkyl hydroperoxide reductase	Putative enzymes
PA0867		202.3	233.667	329	243.6	264.9	317.667	hypothetical protein	Hypothetical, unclassified, unknown
PA0887	acsA	399.1	331.267	1082.33	220.567	789.533	771.933	acetyl-coenzyme A synthetase	Central intermediary metabolism
PA0901	aruE	189	127.833	139.6	129.967	150.867	115.7	succinylglutamate desuccinylase	Amino acid biosynthesis and metabolism
PA0902		87.1	84.4667	83.6	64.4333	66	72.7333	hypothetical protein	Hypothetical, unclassified, unknown
PA0910		22.0333	31.8333	128.9	12.9667	9	8.9	hypothetical protein	Hypothetical, unclassified, unknown
PA0911		35.0667	41.2	169.4	27.3333	25.4667	16.2	hypothetical protein	Hypothetical, unclassified, unknown
PA0915		61.0333	22.8	48.9667	34.8333	43.9	35.3333	conserved hypothetical protein	Hypothetical, unclassified, unknown
PA0918		88.6333	132.733	99.1333	211.4	212.4	153.433	cytochrome b561	Energy metabolism
PA0919		129.567	80.1	68.4667	95.7667	58.6667	56.0333	hypothetical protein	Hypothetical, unclassified, unknown
PA0930		16.1333	26.8333	7.1	21.7333	28.9667	33.7667	two-component sensor	Two-component regulatory systems
PA0932	cysM	219.033	182.833	202.267	135.233	186.167	191.933	cysteine synthase B	Amino acid biosynthesis and metabolism
PA0934	relA	132.167	131.1	154.433	142.933	153.967	139.167	GTP pyrophosphokinase	Adaptation, protection
PA0936	lpxO2	102.267	92.1	70.1333	73.0333	94.7333	90.5	lipopolysaccharide biosynthetic protein LpxO2	Cell wall / LPS / capsule
PA0946		123.433	62.1667	80.9333	91.8667	111.5	98.1333	hypothetical protein	Hypothetical, unclassified, unknown
PA0948		52.5	30.7333	42.7667	28.4	24.6333	37.8333	hypothetical protein	Hypothetical, unclassified, unknown
PA0949	wrbA	109.8	94.8333	140.067	101.2	104.467	90.3333	Trp repressor binding protein WrbA	Transcription, RNA processing and degradation
PA0950		129.833	147.133	202.533	143.833	167.667	130.533	probable arsenate reductase	Adaptation, protection
PA0959		74.8333	239.367	157.467	375.967	280.5	264.167	hypothetical protein	Hypothetical, unclassified, unknown
PA0960		58.3	226.9	155.033	330.1	312.733	335.8	hypothetical protein	Hypothetical, unclassified, unknown
PA0988		64.3	43.7	38.2333	52.1	50.2333	52.4	hypothetical protein	Hypothetical, unclassified, unknown
PA0989		21.3667	37.6333	33.4333	35.4333	24.1	31.6333	hypothetical protein	Hypothetical, unclassified, unknown
PA0990		20.8	22.7	8.33333	39.9667	56.6667	42.4667	conserved hypothetical protein	Hypothetical, unclassified, unknown
PA1006		84.5333	74.7	71.9	70.5333	69.5	50.0333	conserved hypothetical protein	Hypothetical, unclassified, unknown
PA1010	dapA	440.6	422.333	572	341.667	366.1	406.267	dihydrodipicolinate synthase	Amino acid biosynthesis and metabolism
PA1034		70.2667	40.9	67.0667	43.8333	94.7	61.8	hypothetical protein	Hypothetical, unclassified, unknown
PA1047		139.667	167.133	126.9	165.433	184	148.133	probable esterase	Putative enzymes
PA1058		82.8667	78.1667	63.0667	93.0667	61.7667	52.0667	conserved hypothetical protein	Hypothetical, unclassified, unknown
PA1059		48.6667	66.4333	37.6	57.4667	55.2667	58.4667	conserved hypothetical protein	Hypothetical, unclassified, unknown
PA1062		51.2333	51.4667	37.7	58.8667	55.9333	80.9	hypothetical protein	Hypothetical, unclassified, unknown
PA1063		34.4333	20.6	27.4	44.0333	48.3333	48.1	hypothetical protein	Hypothetical, unclassified, unknown
PA1103		231.033	508.867	177.467	279.733	520.433	389.767	probable flagellar assembly protein	Motility & Attachment
PA1104	fliI	53.2667	101.6	34.9667	44.9667	90.6333	49.9667	flagellum-specific ATP synthase FliI	Motility & Attachment
PA1105	fliJ	44.3	59.8	19.1667	52.1333	65.9667	35.2	flagellar protein FliJ	Motility & Attachment
PA1123		45.1	40.4	21.3333	41.5	34.4	47	hypothetical protein	Hypothetical, unclassified, unknown
PA1124	dgt	23.2	38.3667	32	38.5333	34.9667	46.5667	deoxyguanosinetriphosphate triphosphohydrolase	Nucleotide biosynthesis and metabolism
PA1126		48.1667	56.7	59.6	59.1667	71	71.6667	hypothetical protein	Hypothetical, unclassified, unknown
PA1135		6.53333	29.3	20.5667	65.5333	106.967	151.267	conserved hypothetical protein	Hypothetical, unclassified, unknown
PA1149		39.2	52.3667	30.2	36.9333	43.6	56.9	hypothetical protein	Hypothetical, unclassified, unknown
PA1152		31.5	27.8667	33.6	15.6667	13.5667	18.1	hypothetical protein	Hypothetical, unclassified, unknown
PA1160		198.533	305	133.3	243.333	261.367	307.867	hypothetical protein	Hypothetical, unclassified, unknown
PA1163		15.4333	31.3	19.3333	35.8667	34.1667	46.4	probable glucosyl transferase	Putative enzymes
PA1165	pcpS	51.1	31.4	32.1333	32.6333	32.8333	41.3333	PcpS	Translation, post-translational modification, degradation
PA1189		24.9	25.7667	34.5333	53	56.5333	71.0333	conserved hypothetical protein	Hypothetical, unclassified, unknown
PA1192		148.2	177.6	137.933	206.1	230.067	242.133	conserved hypothetical protein	Hypothetical, unclassified, unknown
PA1193		141.2	102.367	88.3667	109.9	125.933	126.7	hypothetical protein	Hypothetical, unclassified, unknown
PA1200		58.2	37.5333	42.6333	58.4333	34.4333	32.0667	conserved hypothetical protein	Hypothetical, unclassified, unknown
PA1202		22.9333	73.9	42.9667	121.933	163.733	107.8	probable hydrolase	Putative enzymes
PA1214		20.2667	43.5333	11.0667	56.7	32.8333	45.4667	hypothetical protein	Hypothetical, unclassified, unknown
PA1224		27.8333	38.3	17.5	13.9667	25.2667	25.8667	probable NAD(P)H dehydrogenase	Putative enzymes
PA1237		16.1667	46.4333	17.7333	21.2333	23.5	35.7	probable multidrug resistance efflux pump	Antibiotic resistance and susceptibility
PA1244		167.4	488.1	497.533	375.767	392.7	427.633	hypothetical protein	Hypothetical, unclassified, unknown
PA1269		131.2	106.767	100.267	132.867	124.967	130.733	probable transcriptional regulator	Transcriptional regulators
PA1294	rnd	81.5	80	90.0667	67.3667	79	75.1	ribonuclease D	Transcription, RNA processing and degradation
PA1300		25.4	56.7333	17.9	16.1667	31.2	45.2333	probable sigma-70 factor, ECF subfamily	Transcriptional regulators
PA1305		341.433	258.433	206.933	292.567	295.733	344.5	hypothetical protein	Membrane proteins
PA1306		214.933	131.533	106.667	138.133	177.2	166.467	probable HIT family protein	Putative enzymes
PA1307		156.3	111.033	105.033	154.6	173.367	176.367	conserved hypothetical protein	Hypothetical, unclassified, unknown
PA1326	ilvA2	18.1	39	22	27.3	29.6667	39.1667	threonine dehydratase, biosynthetic	Amino acid biosynthesis and metabolism
PA1330		24.1	32.3333	15.4667	25.9667	42.9667	37.0667	probable short-chain dehydrogenase	Putative enzymes
PA1331		32.3667	30.9	44.1	28.5	118.4	28.0667	conserved hypothetical protein	Hypothetical, unclassified, unknown
PA1363		28.7	32.8	27.0333	34.2333	60.5333	45.5	probable sigma-70 factor, ECF subfamily	Transcriptional regulators
PA1365		39.0667	31.3667	28.7	28.8	24.8333	43.2667	probable siderophore receptor	Transport of small molecules
PA1375	pdxB	145.533	118	100.933	98.6	131.467	97.7333	erythronate-4-phosphate dehydrogenase	Biosynthesis of cofactors, prosthetic groups and carriers
PA1398		37.4667	54.5667	35.9	43.2	52.5333	59.0667	hypothetical protein	Hypothetical, unclassified, unknown
PA1411		41.4667	42.4667	22.0333	25.3333	28.6667	42.3333	hypothetical protein	Hypothetical, unclassified, unknown
PA1433		34.1667	43.1	21.5	39.6667	39.1	42.1667	conserved hypothetical protein	Hypothetical, unclassified, unknown
PA1435		24.6667	39	14.8333	92.1	113.833	85.0333	probable RND efflux membrane fusion protein precursor	Transport of small molecules
PA1436		17.2	40.4333	7.06667	112.267	100.933	79.4667	probable RND efflux transporter	Transport of small molecules
PA1438		25.6	46.9333	19.2333	79.3667	76.9	74.4667	probable two-component sensor	Two-component regulatory systems
PA1439		71.1	76	45.8	59.8667	47.3667	57.6667	conserved hypothetical protein	Hypothetical, unclassified, unknown
PA1445	fliO	58.8	108.8	44.2667	73.6	118.333	47.6333	flagellar protein FliO	Motility & Attachment
PA1475	ccmA	68.2	62.6	59.8333	42	73.2667	33.4	heme exporter protein CcmA	Transport of small molecules
PA1476	ccmB	71.8333	34.0667	32.4333	38.6	40.3667	44.8333	heme exporter protein CcmB	Transport of small molecules
PA1485		12.4333	33.7	14	15.7333	23.1667	40.4667	probable amino acid permease	Transport of small molecules
PA1504		146.3	94.6333	160.1	120.567	143	140.267	probable transcriptional regulator	Transcriptional regulators
PA1506		34.1667	64.7333	40.9	61.7	49.2	107.833	hypothetical protein	Hypothetical, unclassified, unknown
PA1507		5.53333	27.5667	11.3	12.7333	35.4	25.9	probable transporter	Transport of small molecules
PA1520		119.967	242.667	169.7	185.9	202.867	193.967	probable transcriptional regulator	Transcriptional regulators
PA1526		195.467	171.367	121.2	178.933	160.967	134.6	probable transcriptional regulator	Transcriptional regulators
PA1528	zipA	1019.43	1072.33	1003.63	989.6	892.733	732.533	cell division protein ZipA	Cell division
PA1529	lig	81.7333	54.1	38.0333	63.3667	53.7333	45.5	DNA ligase	DNA replication, recombination, modification and repair
PA1533		700	363.667	807.967	757.933	761.533	753.467	conserved hypothetical protein	Hypothetical, unclassified, unknown
PA1548		78.9	55.6	43.1	52	61.2	73.1667	conserved hypothetical protein	Hypothetical, unclassified, unknown
PA1549		76	38.8667	38.3333	38.8333	37.0667	46.5333	probable cation-transporting P-type ATPase	Transport of small molecules
PA1550		129.6	61.2	83.3	111.633	135.867	220.7	hypothetical protein	Hypothetical, unclassified, unknown
PA1564		71.8	140.7	115.767	153.933	199.567	212.4	conserved hypothetical protein	Hypothetical, unclassified, unknown
PA1574		270.267	173.967	400.2	207.633	276.733	176.667	conserved hypothetical protein	Hypothetical, unclassified, unknown
PA1590	braB	98.5667	109.267	67.4	99.4333	80.7667	95.2667	branched chain amino acid transporter	Transport of small molecules
PA1594		59.1	39.7667	43.5333	33.5667	40.8	36.6667	hypothetical protein	Hypothetical, unclassified, unknown
PA1614	gpsA	125.733	153.8	160.067	143.533	131.433	124.267	glycerol-3-phosphate dehydrogenase, biosynthetic	Fatty acid and phospholipid metabolism
PA1617		13	74.2333	26.9667	43.4333	76.5333	60.6	probable AMP-binding enzyme	Putative enzymes
PA1619		65.7	57.2667	52.2	50.4	44.9667	74.9	probable transcriptional regulator	Transcriptional regulators
PA1622		32.7667	44.5667	24.2	33.3	37.5333	49.6667	probable hydrolase	Putative enzymes
PA1623		63.8333	85.9333	77.0667	80.2	114.033	71	conserved hypothetical protein	Hypothetical, unclassified, unknown
PA1624		50.3333	65.2	50.9333	74.5	82.8667	82.8333	hypothetical protein	Hypothetical, unclassified, unknown
PA1627		34.7333	39.2333	43.7667	37.6333	44.2	47.6333	probable transcriptional regulator	Transcriptional regulators
PA1641		35.1667	102.967	41.1667	156.967	137.3	104.433	hypothetical protein	Hypothetical, unclassified, unknown
PA1642	selD	74.8667	108.967	84.4333	104.2	95.9	106.733	selenophosphate synthetase	Translation, post-translational modification, degradation
PA1643		46.3333	38.0333	32.6	55.0667	50.4333	42.9667	conserved hypothetical protein	Hypothetical, unclassified, unknown
PA1649		88.0333	16.7333	17.5	21.9333	25.4	21.0333	probable short-chain dehydrogenase	Putative enzymes
PA1656		47.4333	42.4667	39	28.7	33.2333	26.8667	hypothetical protein	Hypothetical, unclassified, unknown
PA1674	folE2	87.5667	109.467	132	86.2667	83.6333	79.3	GTP cyclohydrolase I precursor	Biosynthesis of cofactors, prosthetic groups and carriers
PA1675		64.1667	53	99.2333	51.6	70.3667	68.2333	conserved hypothetical protein	Hypothetical, unclassified, unknown
PA1681	aroC	106.467	119.433	76.6	124.733	161.333	137.967	chorismate synthase	Amino acid biosynthesis and metabolism
PA1683		67.2667	44.5	59.1	40.7333	30.6667	36.1	probable sugar aldolase	Putative enzymes
PA1685	masA	40.8667	43.9333	56.2	37.7	35.3667	43.7	enolase-phosphatase E-1	Amino acid biosynthesis and metabolism
PA1701		22.6	54.5667	23.1667	22.8	18.2333	31.1	conserved hypothetical protein in type III secretion	Hypothetical, unclassified, unknown
PA1711		144.3	89.4667	61.4667	107.4	102.233	117	hypothetical protein	Hypothetical, unclassified, unknown
PA1742		123.367	205.967	165.033	112.067	183.9	187.1	probable amidotransferase	Putative enzymes
PA1747		82.6333	108.8	62.7667	64.6333	54.8333	60.5	hypothetical protein	Hypothetical, unclassified, unknown
PA1765		19.4667	40.8333	21.2333	40.6667	37.8667	37.6333	hypothetical protein	Hypothetical, unclassified, unknown
PA1769		153.7	141.567	159.5	166.467	212.467	187.7	conserved hypothetical protein	Hypothetical, unclassified, unknown
PA1772		121.733	197.633	131.933	194.067	199.267	199.933	probable methyltransferase	Biosynthesis of cofactors, prosthetic groups and carriers
PA1774		246.333	241.9	140.867	220.3	165.533	239.4	hypothetical protein	Hypothetical, unclassified, unknown
PA1777	oprF	1583	1128	1970.33	1580.67	1293.63	1240.87	Major porin and structural outer membrane porin OprF precursor	Transport of small molecules
PA1790		43.9667	20.8333	49.0667	27.6	39.3	39.6	hypothetical protein	Hypothetical, unclassified, unknown
PA1798		89.2667	59.8667	92.6333	91.9333	97.3	83.9	probable two-component sensor	Two-component regulatory systems
PA1799		115.5	123.6	87.9667	97.7	136.567	117.867	probable two-component response regulator	Two-component regulatory systems
PA1801	clpP	694.933	519.2	614.833	506.5	509.933	553.7	ATP-dependent Clp protease proteolytic subunit	Chaperones & heat shock proteins
PA1802	clpX	495.767	508.667	631.067	575.633	594.533	597.3	ATP-dependent Clp protease ATP-binding subunit ClpX	Chaperones & heat shock proteins
PA1815	rnhA	145.2	128.867	149.633	186.833	215.4	230.133	ribonuclease H	DNA replication, recombination, modification and repair
PA1816	dnaQ	119.033	75.9	85.3	141.833	135.467	146.633	DNA polymerase III, epsilon chain	Nucleotide biosynthesis and metabolism
PA1819		51.3333	56.3333	31.8333	45.1333	38.8	38.6667	probable amino acid permease	Transport of small molecules
PA1829		135.433	39.5333	89.7667	38.2667	41.2333	37.4667	hypothetical protein	Putative enzymes
PA1830		250.7	164.933	435.433	241.4	321.3	259.333	hypothetical protein	Hypothetical, unclassified, unknown
PA1831		32.1667	45.8667	46.3667	36.5333	46.8333	47.1667	hypothetical protein	Hypothetical, unclassified, unknown
PA1841		52.1667	33.8667	40.1333	25.4	29.8667	38.0333	hypothetical protein	Hypothetical, unclassified, unknown
PA1852		1359.5	1392.67	904.3	2279.33	1842	1860	hypothetical protein	Hypothetical, unclassified, unknown
PA1853		61.4	70.0667	43.1667	64.1333	99.6	114.733	probable transcriptional regulator	Transcriptional regulators
PA1866		23.4333	43.7667	25.4333	41	53.8	48.2333	hypothetical protein	Hypothetical, unclassified, unknown
PA1871	lasA	9.26667	203	72.4667	408.8	429.267	254.4	LasA protease precursor	Translation, post-translational modification, degradation
PA1879		29.5333	46.9667	25.2667	32.8667	41.6	41.0667	hypothetical protein	Hypothetical, unclassified, unknown
PA1887		4.33333	30.1333	2.16667	23	19.2333	27.2333	hypothetical protein	Hypothetical, unclassified, unknown
PA1895		31.5	59.6667	126.867	273.6	308.467	469.733	hypothetical protein	Hypothetical, unclassified, unknown
PA1911		18.5333	12.4333	8.46667	26.2	42.3333	56.1667	probable transmembrane sensor	Transcriptional regulators
PA1926		74.1667	63.3667	66.5333	62.2	79.9	82.7	conserved hypothetical protein	Hypothetical, unclassified, unknown
PA1939		62.1667	65.8333	68.7333	106.3	85.9333	69.9	hypothetical protein	Hypothetical, unclassified, unknown
PA1942		18.4	37.1	26.9667	42.4	35.9667	45.5333	hypothetical protein	Hypothetical, unclassified, unknown
PA1957		50	30.7333	23.2	37.5333	38.8667	37.8333	hypothetical protein	Hypothetical, unclassified, unknown
PA1958		53.0333	52.5	31.8667	43.3333	43.5667	52.9333	probable transporter	Transport of small molecules
PA1963		120.267	164.367	291.467	348.133	303.767	411.633	hypothetical protein	Hypothetical, unclassified, unknown
PA1965		36.7	72.9667	42.0667	45.1333	70.4667	67.5333	hypothetical protein	Hypothetical, unclassified, unknown
PA1970		32.2	57.3667	20.4667	37.8	53.9	54.9333	hypothetical protein	Hypothetical, unclassified, unknown
PA1977		19.5	21.1	80.9333	42.7	47.9333	135.033	hypothetical protein	Hypothetical, unclassified, unknown
PA1978		60.7	145.6	638.5	288	323.833	782.133	probable transcriptional regulator	Transcriptional regulators
PA1979		10.1	10.3667	60.5667	69.8	38.3667	111.5	probable two-component sensor	Two-component regulatory systems
PA1980		9.73333	10.1333	24.3	51.8333	27.5	85.3333	probable two-component response regulator	Two-component regulatory systems
PA1985	pqqA	11.1333	112.333	498.567	271.5	239.367	412.1	pyrroloquinoline quinone biosynthesis protein A	Biosynthesis of cofactors, prosthetic groups and carriers
PA1990		6.76667	23.0667	73.4	68.3333	47.4333	84.3667	probable peptidase	Putative enzymes
PA2026		12.8333	13.4667	11.6667	27.2	33.0333	30.9667	conserved hypothetical protein	Hypothetical, unclassified, unknown
PA2029		28.4667	45.6333	51	63.4667	45.2	45.6333	hypothetical protein	Hypothetical, unclassified, unknown
PA2044		56.5	26.8667	48.2	48.8667	60.7667	59.7333	hypothetical protein	Hypothetical, unclassified, unknown
PA2049		45.9333	33.7	34.9333	35.2	69.5333	62.2333	hypothetical protein	Hypothetical, unclassified, unknown
PA2063		59.5667	22.5	31.7667	13.8	14.5667	32.1	hypothetical protein	Hypothetical, unclassified, unknown
PA2074		37.8	47.1667	20.0333	24.5333	24.4	35.9	hypothetical protein	Hypothetical, unclassified, unknown
PA2075		5.56667	33.5667	14.3	30.6333	23.1333	36.6333	hypothetical protein	Hypothetical, unclassified, unknown
PA2103		34.6667	58.4667	34.4667	40.3	47.4667	50.9667	probable molybdopterin biosynthesis protein MoeB	Biosynthesis of cofactors, prosthetic groups and carriers
PA2194	hcnB	47.9333	79.0667	25.1	58.8333	66.5	67.8	hydrogen cyanide synthase HcnB	Central intermediary metabolism
PA2198		6.1	35.4	20.8333	24.7333	42.8333	54.2667	hypothetical protein	Hypothetical, unclassified, unknown
PA2212		12.5333	38.1667	22.9333	22.8667	22.9667	42.4667	conserved hypothetical protein	Hypothetical, unclassified, unknown
PA2219	opdE	16.4333	25.4667	17.4	14.7667	21.9	36.7	membrane protein OpdE	Transport of small molecules
PA2223		24.2333	64.7	23.3667	40.4333	32	41.0333	hypothetical protein	Hypothetical, unclassified, unknown
PA2246	bkdR	28.1	27.3	33.3333	39.1333	44.9	31.5	transcriptional regulator BkdR	Transcriptional regulators
PA2271		57.3	62.7667	57.6	83.7333	72.8667	77.6	probable acetyltransferase	Putative enzymes
PA2281		44.7333	44.1333	18.1667	27.9333	37.1333	37	probable transcriptional regulator	Transcriptional regulators
PA2318		44.2667	18.9667	40	31.1	31.5	43.0333	hypothetical protein	Hypothetical, unclassified, unknown
PA2344	mtlZ	32.8333	58.1	39.9333	41.5667	42.9333	52.6	fructokinase	Carbon compound catabolism
PA2381		164.333	230.167	116.733	576.4	1187.47	1335.43	hypothetical protein	Hypothetical, unclassified, unknown
PA2383		67.1667	37.6	31.1333	43.6667	47.1333	61.2667	probable transcriptional regulator	Transcriptional regulators
PA2387		27.9667	60.5	37.9333	45.3333	48.7333	43.3333	probable sigma-70 factor, ECF subfamily	Transcriptional regulators
PA2405		46.6667	76.9333	121.433	57.0333	93.7333	85.4667	hypothetical protein	Hypothetical, unclassified, unknown
PA2426	pvdS	51.0667	25.9667	34.6333	44.8667	79.1333	83.3333	sigma factor PvdS	Transcriptional regulators
PA2427		30.3333	4.86667	17.0667	21.9333	25.2667	52.5333	hypothetical protein	Hypothetical, unclassified, unknown
PA2428		29.6	38.3667	27.1333	25.4333	38.8	39.6667	hypothetical protein	Hypothetical, unclassified, unknown
PA2437		34.0333	26.7667	19.1333	29.9333	36.5	44.7333	hypothetical protein	Hypothetical, unclassified, unknown
PA2443	sdaA	100.067	62.2333	135.5	96.4	81.6	83.7333	L-serine dehydratase	Amino acid biosynthesis and metabolism
PA2456		43.3667	35.4333	52.1333	38.7	49.3667	37.9667	hypothetical protein	Hypothetical, unclassified, unknown
PA2457		67.5667	40.9	46.1333	46.5667	37.9667	37.7	hypothetical protein	Hypothetical, unclassified, unknown
PA2476	dsbG	51.3667	79.0333	44.8333	61.1667	71.6	90.5667	thiol:disulfide interchange protein DsbG	Chaperones & heat shock proteins
PA2490		24.4667	10.2333	37.6333	39.8	36.8667	48.4333	conserved hypothetical protein	Hypothetical, unclassified, unknown
PA2506		50.7	64.0667	20.4333	96.5667	122.9	79.7333	hypothetical protein	Hypothetical, unclassified, unknown
PA2523		8.93333	37.4667	17.1667	13.6	25.6	15.6667	probable two-component response regulator	Two-component regulatory systems
PA2532	tpx	112.6	192.1	181.967	180	236.8	230.8	thiol peroxidase	Adaptation, protection
PA2536		51.1667	25.8333	34.7667	27.7	24.5667	23.4333	probable phosphatidate cytidylyltransferase	Fatty acid and phospholipid metabolism
PA2537		118.7	55.6333	100.467	84.8333	73.1667	63.6	probable acyltransferase	Fatty acid and phospholipid metabolism
PA2577		21.3333	54.5	37	34.3	44.3333	53.2667	probable transcriptional regulator	Transcriptional regulators
PA2583		45.9	69.6667	35.4667	58.1333	57.3	56.2667	probable sensor/response regulator hybrid	Two-component regulatory systems
PA2594		17.4667	26	27.5333	28.2667	29.4667	53.4	conserved hypothetical protein	Hypothetical, unclassified, unknown
PA2601		35.4333	53.3	24.6333	34.6667	33.2	48.7	probable transcriptional regulator	Transcriptional regulators
PA2616	trxB1	319.367	308.033	341.6	191.5	229.067	263.933	thioredoxin reductase 1	Nucleotide biosynthesis and metabolism
PA2626	trmU	307.1	304.7	276.467	182.8	268.667	260	tRNA methyltransferase	Transcription, RNA processing and degradation
PA2627		252.333	134.4	173.467	149.4	164.433	187.067	conserved hypothetical protein	Hypothetical, unclassified, unknown
PA2629	purB	142.567	117.833	240.067	122	228.933	163.333	adenylosuccinate lyase	Nucleotide biosynthesis and metabolism
PA2632		34.1667	79.8667	42.3	61.7667	73	79.6333	hypothetical protein	Hypothetical, unclassified, unknown
PA2634		115.667	239.133	253.767	265.867	613.9	478.333	probable isocitrate lyase	Putative enzymes
PA2660		35.1667	47.9333	50.5	33.1	44.9	47.9333	hypothetical protein	Hypothetical, unclassified, unknown
PA2668		23.8667	50.7333	42.6667	64.4667	58.4333	44.4	hypothetical protein	Hypothetical, unclassified, unknown
PA2679		20.3	46.7	13.8333	28.7333	89	55.4667	hypothetical protein	Hypothetical, unclassified, unknown
PA2683		58.7667	56.6333	62.6333	61.3333	53.7667	53.8	probable serine/threonine dehydratase, degradative	Amino acid biosynthesis and metabolism
PA2707		58.7	168.4	153.767	180.9	199.833	172.633	hypothetical protein	Hypothetical, unclassified, unknown
PA2720		34.9333	38.5	33.3333	33.7333	37.4	37.4333	hypothetical protein	Hypothetical, unclassified, unknown
PA2724		49.6333	76.6667	40.7667	73.2333	64.0333	72.7667	hypothetical protein	Hypothetical, unclassified, unknown
PA2725		64.7333	66.1667	73.2	57.4667	56.1	57.4	probable chaperone	Chaperones & heat shock proteins
PA2727		55.5667	33.5	60.4667	37.6333	40.6667	34.4667	hypothetical protein	Hypothetical, unclassified, unknown
PA2734		205.5	134.633	165.467	138.267	144.933	159.367	hypothetical protein	Hypothetical, unclassified, unknown
PA2745		58	31.8	27.3333	17.0667	24.7333	29.3	probable hydrolase	Putative enzymes
PA2749	endA	42.1667	24.5667	52.7	25.6	26.2	33.5667	DNA-specific endonuclease I	DNA replication, recombination, modification and repair
PA2759		20.2333	19.6	13.3333	19.2333	31.7333	33.4	hypothetical protein	Hypothetical, unclassified, unknown
PA2770		55.6667	64.2667	54.3667	49.2333	65.8667	48.7333	hypothetical protein	Hypothetical, unclassified, unknown
PA2778		38.5667	100.4	30.0333	66.7333	98.5333	103.4	hypothetical protein	Hypothetical, unclassified, unknown
PA2779		71.0667	279.1	267.4	418.533	441.167	422.767	hypothetical protein	Hypothetical, unclassified, unknown
PA2796	tal	99.9333	227.9	209.167	247.267	221.733	217.4	transaldolase	Carbon compound catabolism
PA2801		42.5333	67	67.0333	72.0333	92.3	70.0667	hypothetical protein	Hypothetical, unclassified, unknown
PA2802		83.2667	108.933	69.9333	65.6667	72.9333	65.8	probable transcriptional regulator	Transcriptional regulators
PA2808		19	58.1333	24.3333	112.5	149.067	83.8667	hypothetical protein	Hypothetical, unclassified, unknown
PA2821		51.9	88	77.6667	114.333	100.067	94.4	probable glutathione S-transferase	Central intermediary metabolism
PA2822		29.9333	34.2667	40.7333	24.7667	32.9333	35.3333	conserved hypothetical protein	Hypothetical, unclassified, unknown
PA2853	oprI	4200	4323.67	7844.33	5336	6198.33	5905.67	Outer membrane lipoprotein OprI precursor	Membrane proteins
PA2854		329.067	422.033	278.767	405.867	466.3	415.567	conserved hypothetical protein	Hypothetical, unclassified, unknown
PA2856	tesA	28.7667	51.9333	35.1	41.2333	64.4	71.2333	acyl-CoA thioesterase I precursor	Fatty acid and phospholipid metabolism
PA2857		41.4667	37.9333	23.2667	31.6667	41.2333	37.3667	probable ATP-binding component of ABC transporter	Transport of small molecules
PA2858		28.6	48.7	46.7	33.8667	52.0667	49.9333	conserved hypothetical protein	Hypothetical, unclassified, unknown
PA2859	greB	36.5667	45.2333	51.2	62.5333	81.9	62.7	transcription elongation factor GreB	Transcription, RNA processing and degradation
PA2864		27.9333	60.5333	40.3667	98.5333	78.1	63.6667	conserved hypothetical protein	Hypothetical, unclassified, unknown
PA2869		32.8667	38.5667	20.2	36.3	31.5333	28.8667	hypothetical protein	Hypothetical, unclassified, unknown
PA2872		34.8	61	41.8333	66.8	56.6	55.9333	hypothetical protein	Hypothetical, unclassified, unknown
PA2875		40.5	56.2333	68	61.8667	67.1333	62.7	conserved hypothetical protein	Hypothetical, unclassified, unknown
PA2888		11.7	36.6667	18.4333	22.7667	58	30.8333	probable biotin-dependent carboxylase	Putative enzymes
PA2889		24.3667	29.6333	18.3	23.3	42.7	41.0667	probable acyl-CoA dehydrogenase	Putative enzymes
PA2890		28	37.2333	16.1	21.6	42.0333	41.4333	probable enoyl-CoA hydratase/isomerase	Putative enzymes
PA2908	cbiD	51.1333	59.8	44.3333	42.9	48.3	49.4333	cobalamin biosynthetic protein CbiD	Biosynthesis of cofactors, prosthetic groups and carriers
PA2941		35.4333	37.5333	25.2667	42.8	45.3	39.1333	hypothetical protein	Hypothetical, unclassified, unknown
PA2942		81.4	97.1667	57.6333	82.3333	126.533	106.233	probable magnesium chelatase	Biosynthesis of cofactors, prosthetic groups and carriers
PA2946		205.533	319.267	331.6	226.933	265.7	262.567	hypothetical protein	Hypothetical, unclassified, unknown
PA2957		121.333	110.733	226.267	178.633	203.933	159.533	probable transcriptional regulator	Transcriptional regulators
PA2959		304.3	168.967	221.1	304.9	272.167	202.4	conserved hypothetical protein	Hypothetical, unclassified, unknown
PA2972		28.3	37	58.6333	29.3	28.8333	40.3667	conserved hypothetical protein	Hypothetical, unclassified, unknown
PA2982		60.6	41.5	74.0667	31.8	31	30.0333	conserved hypothetical protein	Hypothetical, unclassified, unknown
PA2985		87.8333	159.233	119.7	124.367	198.767	176.1	hypothetical protein	Hypothetical, unclassified, unknown
PA2991	sth	212.233	134.867	155.933	86.3333	159.167	115.933	soluble pyridine nucleotide transhydrogenase	Nucleotide biosynthesis and metabolism
PA3004		55.4333	65.3333	60	37.1333	38.7	52.9333	probable nucleoside phosphorylase	Nucleotide biosynthesis and metabolism
PA3009		597.633	629.033	662.2	897.9	973.267	1129.17	hypothetical protein	Hypothetical, unclassified, unknown
PA3021		207.067	107.667	250	197.367	204.467	178.1	hypothetical protein	Hypothetical, unclassified, unknown
PA3028	moeA2	47.1	52.4667	27.7	36.1	41.5667	41.4333	molybdenum cofactor biosynthesis protein A2	Biosynthesis of cofactors, prosthetic groups and carriers
PA3029	moaB2	137.867	167.033	184.933	158.1	190.033	174.8	molybdopterin biosynthetic protein B2	Biosynthesis of cofactors, prosthetic groups and carriers
PA3030		52.4	51.2667	51.7	45.9	60.8333	57.2333	probable molybdopterin-guanine dinucleotide biosynthesis protein MobA	Biosynthesis of cofactors, prosthetic groups and carriers
PA3034		101	110.633	76.7667	120.5	139.467	132.633	probable transcriptional regulator	Transcriptional regulators
PA3035		40.4667	46.7667	51.2667	54.8	39.3333	45.5667	probable glutathione S-transferase	Putative enzymes
PA3038		300.633	369.533	1297	374.8	757.1	731.5	probable porin	Transport of small molecules
PA3047		174.9	120.967	96.6667	131.7	119.867	112.3	probable D-alanyl-D-alanine carboxypeptidase	Cell wall / LPS / capsule
PA3053		43.4	52.7667	56.8	53.3333	52.8333	60.8	probable hydrolytic enzyme	Putative enzymes
PA3055		75.2	164.533	114.9	110.5	127.467	117.767	hypothetical protein	Hypothetical, unclassified, unknown
PA3069		62.1667	30.8333	40.4333	40.3333	40.7	45.2	hypothetical protein	Hypothetical, unclassified, unknown
PA3071		111.367	93.7333	94.2667	93.9333	84.0333	85.2667	hypothetical protein	Hypothetical, unclassified, unknown
PA3072		75.5667	57.8	39.3667	49.7667	37.5667	47.1333	hypothetical protein	Hypothetical, unclassified, unknown
PA3073		58	58.7333	43	41.7333	37.3333	42.8333	hypothetical protein	Hypothetical, unclassified, unknown
PA3074		93.3333	70.2333	71.8667	68.1333	56.2333	57.8333	hypothetical protein	Hypothetical, unclassified, unknown
PA3076		72.9333	48.2	64.1333	82.8333	66.9	66.4333	hypothetical protein	Hypothetical, unclassified, unknown
PA3083	pepN	59.6667	49.6333	51.6333	51.6333	50.5667	40.6667	aminopeptidase N	Translation, post-translational modification, degradation
PA3084		113.367	81.5667	103.9	83.1	78.6333	78.5	hypothetical protein	Hypothetical, unclassified, unknown
PA3085		139.967	129.567	130.733	125.8	158.3	129.3	hypothetical protein	Hypothetical, unclassified, unknown
PA3088		82.5667	93.3667	72.2667	80.9	84.2333	89.4667	conserved hypothetical protein	Hypothetical, unclassified, unknown
PA3093		81.4	72	60.7	40.1	52.3667	56.7	hypothetical protein	Hypothetical, unclassified, unknown
PA3094		47.9	37.2333	39.6	42.3333	42.6667	49.7	probable transcriptional regulator	Transcriptional regulators
PA3096	xcpY	54.4333	52.7667	81.9	77.7333	64.6333	73.9333	general secretion pathway protein L	Protein secretion/export apparatus
PA3097	xcpX	41.9333	68.8667	77.2667	85.3	55.0667	58.8667	general secretion pathway protein K	Protein secretion/export apparatus
PA3098	xcpW	84.7	76.2333	94.9	91.2	53.0667	65.2667	general secretion pathway protein J	Protein secretion/export apparatus
PA3099	xcpV	69.7667	56.3	80.9	63.6667	68.9667	72.4667	general secretion pathway protein I	Protein secretion/export apparatus
PA3104	xcpP	314.867	690.933	716.633	771.5	501.6	627.033	secretion protein XcpP	Protein secretion/export apparatus
PA3109		146.833	94.2	76.2333	67.7	93.1333	92.2333	hypothetical protein	Adaptation, protection
PA3127		36.1	41.7333	31.6	30.4667	30.4	32.8667	hypothetical protein	Hypothetical, unclassified, unknown
PA3129		51.6	45.4333	35.5333	24.9333	34.3333	46.2333	conserved hypothetical protein	Hypothetical, unclassified, unknown
PA3131		24.8333	62.8667	35.7667	43.9333	58.1333	58.6667	probable aldolase	Carbon compound catabolism
PA3166	pheA	194.067	100.567	156.833	115.433	110.8	130.533	chorismate mutase	Amino acid biosynthesis and metabolism
PA3169		141.7	125.533	150.067	91.1	139.4	148.733	probable initiation factor 2 subunit	Translation, post-translational modification, degradation
PA3170		130.267	149.2	116	134.133	155.333	189.733	conserved hypothetical protein	Hypothetical, unclassified, unknown
PA3171	ubiG	152	129.133	141.767	189.7	212.3	221.967	3-demethylubiquinone-9 3-methyltransferase	Biosynthesis of cofactors, prosthetic groups and carriers
PA3181		28.4333	38.8333	47.4	58.3333	75.1667	72.9	2-keto-3-deoxy-6-phosphogluconate aldolase	Carbon compound catabolism
PA3184		40.4333	46.2333	48.3	31.3	33.2333	43.3667	probable transcriptional regulator	Transcriptional regulators
PA3189		39.5	37.2333	46.7	47.5333	20.6333	25.4667	probable permease of ABC sugar transporter	Transport of small molecules
PA3192	gltR	88.9333	46.7333	70.2	65.0667	47.4	69.7	two-component response regulator GltR	Two-component regulatory systems
PA3197		93.3333	78.4	67.5667	94.5667	88.6	83.4333	hypothetical protein	Hypothetical, unclassified, unknown
PA3199		82.6333	95	106.133	126.433	94	94.2333	conserved hypothetical protein	Hypothetical, unclassified, unknown
PA3201		230.1	202.833	239.267	196.8	241.033	198.567	conserved hypothetical protein	Membrane proteins
PA3202		196.9	114.567	240.967	314.767	395.7	377.867	conserved hypothetical protein	Hypothetical, unclassified, unknown
PA3203		159.6	113.667	178.467	160.033	144	148.967	hypothetical protein	Hypothetical, unclassified, unknown
PA3204		103.433	54.5	117.533	92.0333	91.3667	91.6667	probable two-component response regulator	Two-component regulatory systems
PA3205		313.133	173.333	74.8667	185.733	470	143.733	hypothetical protein	Hypothetical, unclassified, unknown
PA3206		45.7	33.9667	15.5	30.1667	41.3	31.9	probable two-component sensor	Two-component regulatory systems
PA3212		144.667	117.567	86.7667	96.2667	98.9	109.367	probable ATP-binding component of ABC transporter	Transport of small molecules
PA3217	cyaB	66.4	111.867	78.9667	69.0333	63.7	102.333	CyaB	Adaptation, Protection
PA3220		93.7	175.767	92.4667	130.467	119.867	156.8	probable transcriptional regulator	Transcriptional regulators
PA3226		48.5	51.1667	51.7	57.4333	47.8	42.9	probable hydrolase	Putative enzymes
PA3228		60.7	50.3667	54.2333	71.6333	43.1	44.0667	probable ATP-binding/permease fusion ABC transporter	Transport of small molecules
PA3229		22.5667	35.1	23.7667	31.6333	47.3	42.9333	hypothetical protein	Hypothetical, unclassified, unknown
PA3232		35.9667	38.7667	26.4333	45.4	65.3	94.2333	probable nuclease	Putative enzymes
PA3233		29.2667	27.8	38.7667	20.8	74	110.233	hypothetical protein	Hypothetical, unclassified, unknown
PA3234		81.3667	207.667	180.033	154.267	393.833	395.967	probable sodium:solute symporter	Transport of small molecules
PA3235		123.9	458.033	358.633	358.2	730.833	720.167	conserved hypothetical protein	Hypothetical, unclassified, unknown
PA3242		65	43.5	44.9333	43.9667	63.4333	55.3333	probable lauroyl acyltransferase	Cell wall / LPS / capsule
PA3245	minE	191	198.733	191.3	121	189.9	146.167	cell division topological specificity factor MinE	Cell division
PA3247		103.833	93.7667	121	125.3	109.833	98.8	hypothetical protein	Hypothetical, unclassified, unknown
PA3256		26.8	51.9333	18.7333	34.2	42.7	48.3333	probable oxidoreductase	Putative enzymes
PA3257	prc	531.967	540.033	556.833	857.367	762.767	721.6	periplasmic tail-specific protease	Translation, post-translational modification, degradation
PA3258		25.2667	32.7333	13.4333	25.3667	28.2667	36.8667	hypothetical protein	Hypothetical, unclassified, unknown
PA3270		154.267	135.233	132.633	139.733	165.167	171	hypothetical protein	Hypothetical, unclassified, unknown
PA3271		63.2667	51.4667	30.7333	77.0333	165.867	118.367	probable two-component sensor	Two-component regulatory systems
PA3277		66.6333	26	30.5	27.9333	28.8667	26.3	probable short-chain dehydrogenase	Putative enzymes
PA3283		21.6333	23.1333	47.5	11.6333	14.4	15.1667	conserved hypothetical protein	Hypothetical, unclassified, unknown
PA3284		112.867	66.6667	195.033	93.7	100.2	145.8	hypothetical protein	Hypothetical, unclassified, unknown
PA3287		23.8	56.3	43.9333	88.9	57.2667	67.9667	conserved hypothetical protein	Hypothetical, unclassified, unknown
PA3300	fadD2	32.6667	41.3333	34.2667	18.4	20.8	24.3667	long-chain-fatty-acid--CoA ligase	Fatty acid and phospholipid metabolism
PA3305		38.4333	45.2333	20.9	39.8	34.2333	32.5333	hypothetical protein	Hypothetical, unclassified, unknown
PA3316		49.2333	48.4667	27.9667	37.6667	54.1	53	probable permease of ABC transporter	Transport of small molecules
PA3317		86.4333	64.3667	62.4	47.8667	46.4	69.2667	hypothetical protein	Hypothetical, unclassified, unknown
PA3318		47.1333	20.5667	15.9333	17.2667	24.3	44.0667	hypothetical protein	Hypothetical, unclassified, unknown
PA3322		62.9333	67.1333	83.6	88.5	115.567	110.9	hypothetical protein	Hypothetical, unclassified, unknown
PA3327		27.1	191.3	115.067	84.2333	128.3	125.733	probable non-ribosomal peptide synthetase	Adaptation, protection
PA3328		15.1333	158.667	100.733	105.5	119.167	108.1	probable FAD-dependent monooxygenase	Putative enzymes
PA3329		16.8667	103.467	147.767	91.4	94.3	106.3	hypothetical protein	Hypothetical, unclassified, unknown
PA3330		2.4	130	125.267	109.767	122.6	154.333	probable short chain dehydrogenase	Putative enzymes
PA3331		21.7667	192.033	250.2	170.8	201.6	226.033	cytochrome P450	Carbon compound catabolism
PA3332		14.1667	145.3	165.767	127.233	142.2	157.767	conserved hypothetical protein	Hypothetical, unclassified, unknown
PA3334		11.3333	64.9667	75.4667	96.3333	126.533	116.8	probable acyl carrier protein	Fatty acid and phospholipid metabolism
PA3338		95.9333	96.8667	62.4	112.567	112.633	91.9333	hypothetical protein	Hypothetical, unclassified, unknown
PA3345		158	159.967	101.1	133.167	155.567	144.967	hypothetical protein	Hypothetical, unclassified, unknown
PA3355		45.6333	47.9333	27.7667	28.3	31.6333	45.5667	hypothetical protein	Hypothetical, unclassified, unknown
PA3366	amiE	50.0667	47.7667	53.6667	86.9333	79.5667	63.8	aliphatic amidase	Carbon compound catabolism
PA3373		52.5667	68.6333	42.7	50.4	59.6	50.7667	conserved hypothetical protein	Hypothetical, unclassified, unknown
PA3387	rhlG	49.7333	34.0667	26.8667	18.6	17.8	18.7333	beta-ketoacyl reductase	Fatty acid and phospholipid metabolism
PA3388		92.2	54.8667	66.4333	64.6	67.4667	89.2333	conserved hypothetical protein	Hypothetical, unclassified, unknown
PA3389		27.6667	50.8667	26.5333	23	17.4333	31.1	probable ring-cleaving dioxygenase	Putative enzymes
PA3404		15.2333	39.4333	14.6667	16.3333	20.9	33.5333	probable outer membrane protein precursor	Protein secretion/export apparatus
PA3423		39.8	39.7667	41.5333	33	40.1667	39.1	probable transcriptional regulator	Transcriptional regulators
PA3424		18.4667	38.6667	18.2333	16.4667	17.8667	26.2333	hypothetical protein	Hypothetical, unclassified, unknown
PA3427		34.3333	30.2	22.4	17.5667	20.8	20.4	probable short-chain dehydrogenases	Putative enzymes
PA3435		133.133	184.067	159.633	164.133	214.9	200.567	conserved hypothetical protein	Hypothetical, unclassified, unknown
PA3437		133.567	126.167	164.767	152.6	197.767	232.5	probable short-chain dehydrogenase	Putative enzymes
PA3454		51.7333	3.83333	10.7	17.5	9.13333	12.9667	probable acyl-CoA thiolase	Putative enzymes
PA3455		48.3333	59.0333	44.5	63.6333	70.4	52.8667	conserved hypothetical protein	Hypothetical, unclassified, unknown
PA3456		46.2	47.0667	27.6667	30.1	33.1667	47.2	hypothetical protein	Hypothetical, unclassified, unknown
PA3466		95.9333	49.5333	54.3	51.2333	62.3	52.4333	probable ATP-dependent RNA helicase	Transcription, RNA processing and degradation
PA3469		42.7	51.8667	34.1333	23.6333	40.1667	39.7	conserved hypothetical protein	Hypothetical, unclassified, unknown
PA3470		16.8	40.3333	37.3333	33.8333	40.2333	43.4	hypothetical protein	Hypothetical, unclassified, unknown
PA3481		171	197.933	137.9	129.333	154.133	159.567	conserved hypothetical protein	Hypothetical, unclassified, unknown
PA3488		76.1333	31.7333	45	39.6	35.6667	52.8333	hypothetical protein	Hypothetical, unclassified, unknown
PA3490		50.1667	42.8333	41.2	46.6667	45.5333	39.7667	probable ferredoxin	Energy metabolism
PA3491		124.733	117.3	132.6	113.9	96.5333	114.933	probable ferredoxin	Energy metabolism
PA3493		44.9	25.2	20.9333	37.7333	43.9667	38.8333	conserved hypothetical protein	Hypothetical, unclassified, unknown
PA3496		185.5	1598.67	700.633	753.3	1360.43	1001.67	hypothetical protein	Hypothetical, unclassified, unknown
PA3510		12.1667	28.8333	37.5667	15.1333	18.3667	23.3	hypothetical protein	Hypothetical, unclassified, unknown
PA3524	gloA1	646.333	511.3	839.433	733.833	916.767	929.633	lactoylglutathione lyase	Central intermediary metabolism
PA3528	rnt	326.967	109.033	290.967	233.767	269.8	254.4	ribonuclease T	Transcription, RNA processing and degradation
PA3529		313.533	430.733	429.733	257.467	411.6	449.033	probable peroxidase	Putative enzymes
PA3534		66.6	55.8	21.8333	35.2	45.2667	58.4	probable oxidoreductase	Putative enzymes
PA3538		83	63.4667	84.0333	57.9	81.4333	76.3	probable ATP-binding component of ABC transporter	Transport of small molecules
PA3539		43.5667	41.4667	62.3333	26.2	32.0333	42.5667	conserved hypothetical protein	Hypothetical, unclassified, unknown
PA3561	fruK	46.8	54.6667	32.6	30.1333	27.9667	38.4667	1-phosphofructokinase	Transport of small molecules
PA3565		34.7667	53.5667	27.1	26.4333	45.1667	43.4	probable transcriptional regulator	Transcriptional regulators
PA3574		26.2333	40.8333	44.7333	48.3	49.6333	51.5667	probable transcriptional regulator	Transcriptional regulators
PA3575		28.8333	41.1667	24.8	12.1667	31.7667	26.2667	hypothetical protein	Hypothetical, unclassified, unknown
PA3587	metR	88.9	127.833	59.4667	85.8667	83	88.7667	transcriptional regulator MetR	Transcriptional regulators
PA3599		50.0667	57.7667	46.2667	56.5667	51.6667	57.8	probable transcriptional regulator	Transcriptional regulators
PA3601		35.9333	75.8333	32.6333	63.1667	68.6333	64	conserved hypothetical protein	Hypothetical, unclassified, unknown
PA3611		122.133	111.933	208.533	146.9	167.7	134.333	hypothetical protein	Hypothetical, unclassified, unknown
PA3612		94.0333	35.9	80.9333	61.9667	76.3667	68.4667	conserved hypothetical protein	Hypothetical, unclassified, unknown
PA3613		59.9667	36.8333	13.7333	30.4	27.6	24.4333	hypothetical protein	Hypothetical, unclassified, unknown
PA3620	mutS	142.333	113.967	157	107.7	135.467	123.967	DNA mismatch repair protein MutS	DNA replication, recombination, modification and repair
PA3623		63.6333	50.9	49.5333	33.8333	38.9	54.7667	conserved hypothetical protein	Hypothetical, unclassified, unknown
PA3624	pcm	143.333	158.667	201.767	134.033	156.433	170.167	L-isoaspartate protein carboxylmethyltransferase type II	Translation, post-translational modification, degradation
PA3626		76.6333	56.5333	46.8333	42.8	55.4	60.8667	conserved hypothetical protein	Hypothetical, unclassified, unknown
PA3627	ygbB	153.533	117.667	127.767	119.433	143.533	162	2C-methyl-D-erythritol 2,4-cyclodiphosphate synthase	Biosynthesis of cofactors, prosthetic groups and carriers
PA3628		178.233	157.4	73.9	105.633	115.833	141.9	probable esterase	Putative enzymes
PA3629	adhC	185.667	225.933	116.033	116.033	110.633	123.1	alcohol dehydrogenase class III	Central intermediary metabolism
PA3631		100.533	76.8333	81.3333	66.5333	71.5667	67.0333	conserved hypothetical protein	Hypothetical, unclassified, unknown
PA3660		44.8667	45.7	26	24.7333	36.3667	41.9	probable sodium/hydrogen antiporter	Transport of small molecules
PA3663		65.2333	67.2333	49.9	57.1	80.2667	63.5	hypothetical protein	Hypothetical, unclassified, unknown
PA3664		223.433	354.8	332.5	283.833	304.8	451.367	conserved hypothetical protein	Hypothetical, unclassified, unknown
PA3680		43.7	38.6333	34.3667	21.2333	19.6667	28.4333	conserved hypothetical protein	Hypothetical, unclassified, unknown
PA3683		62.2	47.1333	54.4	71.3333	56.9667	49	conserved hypothetical protein	Hypothetical, unclassified, unknown
PA3685		89.4333	46.0667	48.4	37.4	51.8333	51.2333	conserved hypothetical protein	Hypothetical, unclassified, unknown
PA3693		61.8333	27.6333	52.7	47.9333	34.2333	44.3333	conserved hypothetical protein	Hypothetical, unclassified, unknown
PA3704	wspE	60.1	52.3333	61.2	78.9333	54.4	48.2667	probable chemotaxis sensor/effector fusion protein	Motility & Attachment
PA3720		17.7667	34.8667	8.4	23.1333	38.4333	31.9	hypothetical protein	Hypothetical, unclassified, unknown
PA3726		70.0333	53.6	55.1	42.5667	40.2	47.7333	conserved hypothetical protein	Hypothetical, unclassified, unknown
PA3739		11.2333	39.4	29.3333	50.5	38.3333	43.7333	probable sodium/hydrogen antiporter	Transport of small molecules
PA3747		285.333	205.1	269.567	237.4	233.433	249.9	conserved hypothetical protein	Hypothetical, unclassified, unknown
PA3750		62.2667	23.5333	18.0333	25.6667	17.7333	31.1667	hypothetical protein	Hypothetical, unclassified, unknown
PA3751	purT	60.5	38.8667	45.8333	44.9	47.7	68.7	phosphoribosylglycinamide formyltransferase 2	Nucleotide biosynthesis and metabolism
PA3752		127.467	86.8333	140.033	108.367	113.633	159.5	hypothetical protein	Hypothetical, unclassified, unknown
PA3753		143.267	159.433	209.167	207.767	210.533	222.1	conserved hypothetical protein	Transport of small molecules
PA3754		141.667	206.967	104.467	152.467	135.567	190.067	hypothetical protein	Hypothetical, unclassified, unknown
PA3792	leuA	155.467	172.2	250.667	342.3	1152.13	1837.67	2-isopropylmalate synthase	Amino acid biosynthesis and metabolism
PA3793		130.033	134.6	98.9333	125.267	154.867	136.233	hypothetical protein	Hypothetical, unclassified, unknown
PA3794		71.1333	74.8333	59.2	51.0333	53.0333	55.3667	hypothetical protein	Hypothetical, unclassified, unknown
PA3812	iscA	619.533	440.4	410.433	366.633	610.333	605.3	probable iron-binding protein IscA	Biosynthesis of cofactors, prosthetic groups and carriers
PA3814	iscS	537.767	850.5	885.5	648.433	981.067	913.133	L-cysteine desulfurase (pyridoxal phosphate-dependent)	Biosynthesis of cofactors, prosthetic groups and carriers
PA3816	cysE	206.2	155.033	202.033	169.433	198.567	228.933	O-acetylserine synthase	Amino acid biosynthesis and metabolism
PA3818		243.433	174.233	212.767	143.367	221.067	181.867	extragenic suppressor protein SuhB	Adaptation, protection
PA3827		228.267	105.033	112.2	115.8	127.267	134.033	conserved hypothetical protein	Hypothetical, unclassified, unknown
PA3849		95.8667	91.6667	113.767	100.567	84.9333	88.9333	conserved hypothetical protein	Hypothetical, unclassified, unknown
PA3853		54.3	34.4667	43.2	60.2333	39.6333	42.7667	probable transferase	Putative enzymes
PA3854		104.567	73.4333	66.0667	109.667	84.6	81.4	hypothetical protein	Hypothetical, unclassified, unknown
PA3859		106	64.8	81.7667	72.9333	75.4333	66.4333	probable carboxylesterase	Putative enzymes
PA3864		34.1	39.4333	47.9	41.0333	33.4667	36.7	hypothetical protein	Hypothetical, unclassified, unknown
PA3867		36.4667	47.3	26.4	49.2667	38.6	38.8333	probable DNA invertase	DNA replication, recombination, modification and repair
PA3882		42.5	35.4	23.4	44.6667	38.0667	42.4333	hypothetical protein	Hypothetical, unclassified, unknown
PA3895		78	63.8667	45.5	45.8	60.7667	84.4333	probable transcriptional regulator	Transcriptional regulators
PA3896		46.6667	55.9333	46.5	38.1667	39.6333	57.5667	probable 2-hydroxyacid dehydrogenase	Putative enzymes
PA3898		109.8	107.933	86.2	196.433	211	213.1	probable transcriptional regulator	Transcriptional regulators
PA3902		52.2667	47.7667	71.7	66.7	80.7	69.3	hypothetical protein	Hypothetical, unclassified, unknown
PA3911		46.9667	34.9667	20	46.9667	47.2	52.7333	conserved hypothetical protein	Hypothetical, unclassified, unknown
PA3916	moaE	47.9667	50.4	50.3667	50.4667	78.2	67.9667	molybdopterin converting factor, large subunit	Biosynthesis of cofactors, prosthetic groups and carriers
PA3917	moaD	63	76.8667	59.3	71.3333	83.8667	92.4333	molybdopterin converting factor, small subunit	Biosynthesis of cofactors, prosthetic groups and carriers
PA3941		43.7667	42.8	41.4	38.7	43.8	42.8667	hypothetical protein	Hypothetical, unclassified, unknown
PA3948		110.767	57.7	72.8	78	67.3333	60.4333	probable two-component response regulator	Two-component regulatory systems
PA3965		64.9333	49.4333	65.6333	52	86.8333	66.4333	probable transcriptional regulator	Transcriptional regulators
PA3966		131.6	135.667	75.9	52.7667	115.867	95.1333	hypothetical protein	Hypothetical, unclassified, unknown
PA3969		46.9333	58.5667	46.5	63.9	128.867	79.0333	conserved hypothetical protein	Hypothetical, unclassified, unknown
PA3970	amn	90.8333	97.9333	74.4333	72.1	77.0333	80.5333	AMP nucleosidase	Nucleotide biosynthesis and metabolism
PA3974		31.8	32.2333	35.2333	41.3	42.4333	47.8	probable two-component sensor	Two-component regulatory systems
PA3975	thiD	298.133	260.167	302.367	247.3	349.633	362.133	phosphomethylpyrimidine kinase	Biosynthesis of cofactors, prosthetic groups and carriers
PA3976	thiE	273.967	168.533	241.2	182.867	221.467	228.267	thiamin-phosphate pyrophosphorylase	Biosynthesis of cofactors, prosthetic groups and carriers
PA3979		41.9667	30.1333	48.5667	22.4333	37.8333	32.6667	hypothetical protein	Hypothetical, unclassified, unknown
PA3980		157.133	127.467	237.967	100.3	139.867	125.067	conserved hypothetical protein	Hypothetical, unclassified, unknown
PA4020	mpl	177.1	138.567	133.8	156.633	160.133	190.733	UDP-N-acetylmuramate:L-alanyl-gamma-D-glutamyl-meso-diaminopimelate ligase	Cell wall / LPS / capsule
PA4023		79.0667	22.8333	92.7333	22.8	44.9667	288.333	probable transport protein	Transport of small molecules
PA4028		26.7	33.5667	17.0333	35.4333	31.9667	41.5	hypothetical protein	Hypothetical, unclassified, unknown
PA4029		104.533	55.3333	131.167	80.1667	169.867	95.7	conserved hypothetical protein	Hypothetical, unclassified, unknown
PA4030		100.8	45.5667	123.967	50.6	92.8	70.3333	conserved hypothetical protein	Hypothetical, unclassified, unknown
PA4033		12.1667	15.9667	27.0667	5.66667	3.1	6.23333	hypothetical protein	Hypothetical, unclassified, unknown
PA4042	xseB	304.9	312.133	358.167	227.667	231.867	246.933	exodeoxyribonuclease VII small subunit	DNA replication, recombination, modification and repair
PA4043	ispA	154.9	99.6	158.267	90.0667	123.433	92.2	geranyltranstransferase	Biosynthesis of cofactors, prosthetic groups and carriers
PA4045		157.6	66.6667	43.1	79.9	95.7667	102.5	conserved hypothetical protein	Hypothetical, unclassified, unknown
PA4047	ribA	300.733	286.767	158.167	223.4	268.667	319.233	GTP cyclohydrolase II	Biosynthesis of cofactors, prosthetic groups and carriers
PA4048		48.0667	39.8333	42.3333	70.5	57	69.3667	hypothetical protein	Hypothetical, unclassified, unknown
PA4056	ribD	157.567	127.567	88.9333	107.7	127.2	133.567	riboflavin-specific deaminase/reductase	Biosynthesis of cofactors, prosthetic groups and carriers
PA4057		259	131.9	175.933	164.533	205.967	196.933	conserved hypothetical protein	Hypothetical, unclassified, unknown
PA4058		46.3333	76.8667	54.6333	61.7667	56.9	54.6667	hypothetical protein	Hypothetical, unclassified, unknown
PA4059		105.667	98.7333	87.4667	124.3	97.8667	76.6	hypothetical protein	Hypothetical, unclassified, unknown
PA4061		208.033	205.167	201.367	170.467	215.667	188.3	probable thioredoxin	Energy metabolism
PA4063		60.9333	58.1	91.9	57.9667	48.8333	59.4	hypothetical protein	Hypothetical, unclassified, unknown
[truncated: 240 more rows]
