# Supplementary material for: Clustering of Pseudomonas aeruginosa transcriptomes from planktonic cultures, developing and mature biofilms reveals distinct expression profiles
Source: BMC Genomics. 2006 Jun 26;7:162. doi: 10.1186/1471-2164-7-162 (PMC1525188; doi:10.1186/1471-2164-7-162)
Supplement: Additional file 3 — Tables S3 – S12. Genes present in the clusters obtained by K-means clustering (K = 10). The genes in clusters 1 -10 are displayed together with their average microarray expression results for each condition. [file 1471-2164-7-162-S3.xls]

## Sheet: Sheet1
Table S3 - Cluster 1
All data raw and the average of three replicates					Genes shaded grey - mentioned in the text
PA number	Gene name	LP	SP	8	14	24	48	Protein name	Functional class
PA0007		29.7	147.133	10.9333	271.933	168.5	99.3333	hypothetical protein	Hypothetical, unclassified, unknown
PA0012		82.6667	155.667	86.3667	186.033	158.567	152.033	hypothetical protein	Hypothetical, unclassified, unknown
PA0027		23.9	18.5333	109.3	126.3	95.9333	98.6	hypothetical protein	Hypothetical, unclassified, unknown
PA0028		24.2667	14.7	71.2333	106.333	66.9667	61.7	hypothetical protein	Hypothetical, unclassified, unknown
PA0038		98.3667	371.1	259.933	1585.57	1372.37	929.667	hypothetical protein	Hypothetical, unclassified, unknown
PA0039		1102.6	2156.5	1155.43	2616.3	2641.73	2155.73	hypothetical protein	Hypothetical, unclassified, unknown
PA0050		51.7667	96.7667	126.433	715.433	492.767	398.9	hypothetical protein	Hypothetical, unclassified, unknown
PA0052		17.8	99.2667	57.2	629.5	375.167	301.433	hypothetical protein	Hypothetical, unclassified, unknown
PA0059	osmC	36.1333	45.8333	43.1333	1744.07	1666.3	1169.57	osmotically inducible protein OsmC	Adaptation, protection
PA0060		108.3	140.267	221.9	484.8	434.633	293.1	conserved hypothetical protein	Hypothetical, unclassified, unknown
PA0061		18.8	50.9333	19.3333	66.7333	54.8333	52.3333	hypothetical protein	Hypothetical, unclassified, unknown
PA0062		19.7333	21	32.1667	62.5	55.3667	51.9667	hypothetical protein	Hypothetical, unclassified, unknown
PA0095		58.1333	72.6667	200.133	246.1	278.967	214.133	conserved hypothetical protein	Hypothetical, unclassified, unknown
PA0099		33.5333	35.7667	102.233	165	101.8	79.3	hypothetical protein	Hypothetical, unclassified, unknown
PA0101		84	89.0333	75.9667	165.233	149.167	109.867	hypothetical protein	Hypothetical, unclassified, unknown
PA0114		183	179.8	159	333.433	220.9	220.333	conserved hypothetical protein	Hypothetical, unclassified, unknown
PA0122		52.9	2008.2	182.967	2625.33	2170.9	1830.37	conserved hypothetical protein	Hypothetical, unclassified, unknown
PA0148		35.0667	54.9667	44.8	77.0333	74.1	80.3333	probable adenosine deaminase	Nucleotide biosynthesis and metabolism
PA0173		8.8	15.3333	3.76667	128.1	68.1	69.4	probable methylesterase	Chemotaxis
PA0174		6.56667	47.6667	13	177.567	103.567	89.7	conserved hypothetical protein	Hypothetical, unclassified, unknown
PA0175		8.96667	86.3667	16.2	314.067	234.867	149.3	probable chemotaxis protein methyltransferase	Chemotaxis
PA0176		46.3667	361.9	80.9333	879.333	602.833	474.8	probable chemotaxis transducer	Chemotaxis
PA0177		16.5	92.6333	12.4	315.267	192.733	98.3	probable purine-binding chemotaxis protein	Chemotaxis
PA0178		8	288	43.2667	643.133	388.967	253.767	probable two-component sensor	Two-component regulatory systems
PA0180		22.2	185.1	53.6	223.833	168.167	135.167	probable chemotaxis transducer	Chemotaxis
PA0210	mdcC	4.13333	119.867	76.9	167.767	82.7	89.3333	malonate decarboxylase delta subunit	Carbon compound catabolism
PA0214		4.83333	49	64.6667	115.9	67.8667	64	probable acyl transferase	Carbon compound catabolism
PA0215		14.5667	65.8	64.4	110.567	72.1333	69.8333	probable transporter	Transport of small molecules
PA0250		52.9	278.2	155.6	497.467	348.233	299.1	conserved hypothetical protein	Hypothetical, unclassified, unknown
PA0256		25.4333	47.1	11.4333	109.967	91.6333	85.1	hypothetical protein	Hypothetical, unclassified, unknown
PA0312		101.7	300.067	99.6	345.867	380.267	335.6	conserved hypothetical protein	Hypothetical, unclassified, unknown
PA0314		59.4	102.833	94.3667	190.267	133.933	136.633	probable binding protein component of ABC transporter	Transport of small molecules
PA0329		274.067	675.4	545	1636.97	1470.1	998.433	conserved hypothetical protein	Hypothetical, unclassified, unknown
PA0332		113.3	155.967	75.8667	347.667	273.333	326.2	hypothetical protein	Hypothetical, unclassified, unknown
PA0344		37.3	35	31.2667	69.1	66.7667	61.8333	hypothetical protein	Hypothetical, unclassified, unknown
PA0355	pfpI	17.3333	51.5333	25.5333	380.667	330.633	161.333	protease PfpI	Translation, post-translational modification, degradation
PA0384		55.5333	62.2667	54.3	168.7	112.233	111.467	hypothetical protein	Hypothetical, unclassified, unknown
PA0397		16.6333	32.5667	12.4	49.8333	37.8333	41.3	probable cation efflux system protein	Transport of small molecules
PA0455	dbpA	79.5333	64.7667	55.3667	89.3667	80.1667	82.4	RNA helicase DbpA	Transcription, RNA processing and degradation
PA0460		61.4333	81.6	39.7	104.733	96.2	54.3333	hypothetical protein	Hypothetical, unclassified, unknown
PA0462		201	226.667	192.9	413.233	309.333	177.467	hypothetical protein	Hypothetical, unclassified, unknown
PA0483		7.43333	45.1333	26.1667	175.1	104.2	116.067	probable acetyltransferase	Putative enzymes
PA0484		22.8667	173.167	31.9667	498.433	432.9	378.4	conserved hypothetical protein	Hypothetical, unclassified, unknown
PA0488		45.7	63.6333	36.0333	91.7333	88.6	74.6	conserved hypothetical protein	Hypothetical, unclassified, unknown
PA0490		76.7667	66.6333	69.1333	256.433	207.133	157.767	hypothetical protein	Hypothetical, unclassified, unknown
PA0540		7.66667	33.3	36.4333	67.4667	43.9	35.8667	hypothetical protein	Hypothetical, unclassified, unknown
PA0553		203.333	299.067	163.4	542.4	515.267	340.867	hypothetical protein	Hypothetical, unclassified, unknown
PA0567		28.1333	41.6	84.8667	633.967	711.8	337.133	conserved hypothetical protein	Membrane proteins
PA0585		10.3	7	5.63333	43.9667	34.4667	28.7667	hypothetical protein	Hypothetical, unclassified, unknown
PA0586		27.2	274.667	124.033	707.567	584.067	540.967	conserved hypothetical protein	Hypothetical, unclassified, unknown
PA0587		13.6333	112.2	41	138.767	129.2	113.233	conserved hypothetical protein	Hypothetical, unclassified, unknown
PA0588		80.4333	987.5	341.2	1076.77	965.933	677	conserved hypothetical protein	Hypothetical, unclassified, unknown
PA0656		28.9333	113.6	83.3667	426.4	451.767	296.367	probable HIT family protein	Putative enzymes
PA0666		69.5	34.4	72.4333	92.9667	86.5	59	conserved hypothetical protein	Hypothetical, unclassified, unknown
PA0704		64.1667	117.233	46.6	249.2	154.667	148.1	probable amidase	Putative enzymes
PA0723	coaB	39.6	97.9	46.5333	130.133	136.6	136.533	coat protein B of bacteriophage Pf1	Related to phage, transposon, or plasmid
PA0732		54.5333	74.3333	61.5667	182.967	146.733	139.533	hypothetical protein	Hypothetical, unclassified, unknown
PA0738		15.4	36.3667	18.9667	45.8667	45.9	41.1667	conserved hypothetical protein	Hypothetical, unclassified, unknown
PA0742		11.7333	12.9667	6.86667	58.5333	53.8333	41.2	hypothetical protein	Hypothetical, unclassified, unknown
PA0743		18.7	104.833	33.3667	362.3	276.033	232.367	probable 3-hydroxyisobutyrate dehydrogenase	Carbon compound catabolism
PA0764	mucB	329.2	275.967	195.4	387.933	276.767	207.9	negative regulator for alginate biosynthesis MucB	Secreted Factors toxins, enzymes, alginate
PA0779		24.5333	33.9667	35.5667	62.2	63.5667	41.8	probable ATP-dependent protease	Putative enzymes
PA0788		30.2	85.2	19.1667	186.633	153.467	137.733	hypothetical protein	Hypothetical, unclassified, unknown
PA0803		10.5	43.9333	19.5	149.767	111.533	102.4	hypothetical protein	Hypothetical, unclassified, unknown
PA0804		45	107.1	47.3	169.833	152.733	136.7	probable oxidoreductase	Putative enzymes
PA0832		89.0667	115.533	121.367	167.767	157.8	155.367	conserved hypothetical protein	Hypothetical, unclassified, unknown
PA0835	pta	112.367	85.8	70.5	146.167	112.033	124.2	phosphate acetyltransferase	Carbon compound catabolism
PA0843	plcR	16.9	30.1	18.6333	50.6667	56.0667	38.6667	phospholipase accessory protein PlcR precursor	Secreted Factors toxins, enzymes, alginate
PA0847		6.46667	60.8333	35.5	106.067	65.9333	49.3	hypothetical protein	Hypothetical, unclassified, unknown
PA0850		16.4	30.2667	6.16667	40.4	39.9333	35.9333	hypothetical protein	Hypothetical, unclassified, unknown
PA0853		64.8333	75.0333	59.8333	117.733	105.967	91.9333	probable oxidoreductase	Putative enzymes
PA0854	fumC2	44.6333	68.8333	93.5667	138.7	107.8	86.5667	fumarate hydratase	Carbon compound catabolism
PA0861		23.4333	145.867	56.3	235.6	138.6	134.733	hypothetical protein	Hypothetical, unclassified, unknown
PA0905	rsmA	533.967	623.467	540.6	1383.17	1684.03	1193.93	RsmA, regulator of secondary metabolites	Transcriptional regulators
PA0928		41.8333	55.1	48.7667	76.8333	90.1333	68	sensor/response regulator hybrid	Two-component regulatory systems
PA0982		72.1	159.033	57.9333	198	137.1	158.467	hypothetical protein	Hypothetical, unclassified, unknown
PA0983		37.4	132.433	74.0333	297.733	299.133	259.2	conserved hypothetical protein	Hypothetical, unclassified, unknown
PA1033		49.4	53.7	63.2333	135	121.433	113.533	probable glutathione S-transferase	Putative enzymes
PA1036		42.7333	80.2	112.4	114.633	114.133	103.867	hypothetical protein	Hypothetical, unclassified, unknown
PA1038		47.5667	56.5	38.5333	97.4	74.3667	64.3333	hypothetical protein	Hypothetical, unclassified, unknown
PA1039		83.5333	103.5	83.7	195.6	142.8	128.267	conserved hypothetical protein	Hypothetical, unclassified, unknown
PA1040		54.0333	87.2	87.6333	150.933	137.433	113.767	hypothetical protein	Hypothetical, unclassified, unknown
PA1041		28.5333	1321.33	182.367	1544.67	1518.77	987.233	probable outer membrane protein precursor	Transport of small molecules
PA1048		296.067	214.933	277.6	571.9	346.933	342.9	probable outer membrane protein precursor	Transport of small molecules
PA1049	pdxH	183.5	87.3	76.1	170.4	141.2	155.4	pyridoxine 5'-phosphate oxidase	Biosynthesis of cofactors, prosthetic groups and carriers
PA1065		17.4667	60.9667	23.5667	86.6333	74.5	76.3333	conserved hypothetical protein	Hypothetical, unclassified, unknown
PA1076		105.533	134.967	74.3333	190.267	171.2	128.433	hypothetical protein	Hypothetical, unclassified, unknown
PA1087	flgL	130.467	293.3	160.333	293.767	275.4	155.433	flagellar hook-associated protein type 3 FlgL	Motility & Attachment
PA1088		102.633	129.033	68.6667	173.333	102.667	88.7667	hypothetical protein	Hypothetical, unclassified, unknown
PA1111		11.0667	46.5333	15.7	68.3667	84.1333	53.9	hypothetical protein	Hypothetical, unclassified, unknown
PA1112		20.4667	97	31.2667	135.467	139.833	108.6	conserved hypothetical protein	Hypothetical, unclassified, unknown
PA1114		37.3333	79.7	50.2	176.233	165.033	136.233	hypothetical protein	Hypothetical, unclassified, unknown
PA1115		69.1	63.0333	82.2333	202.933	200.433	125.6	hypothetical protein	Hypothetical, unclassified, unknown
PA1119		61.1333	78.7667	134.267	289.6	207.2	177.667	probable outer membrane protein precursor	Membrane proteins
PA1120		21.7	34.2667	25.0667	84.8667	55.9	52.7	conserved hypothetical protein	Hypothetical, unclassified, unknown
PA1121		47.3667	104	62.9	291.133	154.533	134.733	conserved hypothetical protein	Hypothetical, unclassified, unknown
PA1166		6.53333	91.2667	36.3333	154.233	112.2	106.5	hypothetical protein	Hypothetical, unclassified, unknown
PA1172	napC	12.1	44.9333	26.2667	607.767	432.233	327.3	cytochrome c-type protein NapC	Energy metabolism
PA1173	napB	12.9	44.9667	27.2333	334.267	252.6	225.3	cytochrome c-type protein NapB precursor	Energy metabolism
PA1174	napA	18.3667	105.5	26.5333	571.167	602.633	457.5	periplasmic nitrate reductase protein NapA	Energy metabolism
PA1175	napD	22.9667	136.3	57.8	996.467	763.333	783.533	NapD protein of periplasmic nitrate reductase	Energy metabolism
PA1176	napF	2.7	124.033	31.1333	405.633	279.933	285.633	ferredoxin protein NapF	Energy metabolism
PA1177	napE	5.2	171.333	22.7333	537.133	422.833	438.433	periplasmic nitrate reductase protein NapE	Energy metabolism
PA1181		91.2	79.9333	40.9333	238.533	120.233	93.2333	conserved hypothetical protein	Hypothetical, unclassified, unknown
PA1191		19.5	37.4667	36.9667	221.4	116.6	137.067	hypothetical protein	Hypothetical, unclassified, unknown
PA1211		6.9	18.5	7.43333	67.5	57.9667	56.6333	hypothetical protein	Hypothetical, unclassified, unknown
PA1212		6.53333	6.06667	11.0333	44.0333	31.7	24.2667	probable MFS transporter	Transport of small molecules
PA1215		1.46667	11.9333	5.76667	50.2667	18.1333	22.2333	hypothetical protein	Hypothetical, unclassified, unknown
PA1216		6.93333	17.0667	25.3667	198.667	83.2333	74.1	hypothetical protein	Hypothetical, unclassified, unknown
PA1217		6.16667	28.8	16.5667	204.2	89.6333	62.5	probable 2-isopropylmalate synthase	Amino acid biosynthesis and metabolism
PA1218		13.6333	22.2333	7.3	79.1667	48.9667	44.8667	hypothetical protein	Hypothetical, unclassified, unknown
PA1219		13.4333	11.7333	11.3667	77.5667	34.0667	28.7	hypothetical protein	Hypothetical, unclassified, unknown
PA1221		17.3667	21.3333	20.1333	80.4333	55.3333	61.2333	hypothetical protein	Hypothetical, unclassified, unknown
PA1242		19.2333	15.3333	8	76.1333	73.3333	39.1333	hypothetical protein	Hypothetical, unclassified, unknown
PA1243		23.6	54.4	31.0667	132.233	109.067	86.7	probable sensor/response regulator hybrid	Two-component regulatory systems
PA1249	aprA	9.96667	11.7333	68.6	104.867	77.2	54.9	alkaline metalloproteinase precursor	Secreted Factors toxins, enzymes, alginate
PA1323		22.4	97.9333	71.9	1736.9	2050.13	1152.33	hypothetical protein	Hypothetical, unclassified, unknown
PA1324		42.0333	114.433	65.5333	1213.8	993.6	570.333	hypothetical protein	Hypothetical, unclassified, unknown
PA1327		9.83333	79.7	16.8	116.4	86.5667	72.8667	probable protease	Putative enzymes
PA1348		20.1	108.833	24.3	205.2	176.7	86.5667	hypothetical protein	Hypothetical, unclassified, unknown
PA1349		21.1667	39.3	23.3333	170.9	137.467	126.433	conserved hypothetical protein	Hypothetical, unclassified, unknown
PA1351		19.1	20.6333	8.03333	47.4	47.5333	45.5	probable sigma-70 factor, ECF subfamily	Transcriptional regulators
PA1353		20.8333	43.2	29.7	147.667	143.567	101.867	hypothetical protein	Hypothetical, unclassified, unknown
PA1354		12.7333	98.1	119.667	434.333	376.533	325.133	hypothetical protein	Hypothetical, unclassified, unknown
PA1356		6.3	55.1	14.1	286.8	228.8	243.1	hypothetical protein	Hypothetical, unclassified, unknown
PA1357		17.6333	30.2667	24.6	59.5333	51.1	58.9667	conserved hypothetical protein	Hypothetical, unclassified, unknown
PA1358		33.4667	41.3	25.5667	120.5	99.9	79.5667	hypothetical protein	Hypothetical, unclassified, unknown
PA1366		103.467	106.833	54.8667	150.467	134.833	125.1	hypothetical protein	Hypothetical, unclassified, unknown
PA1401		35.4	62.5667	26	75.5667	74.8667	67.1333	hypothetical protein	Hypothetical, unclassified, unknown
PA1404		28.5667	57.8667	32.0333	1421.3	1413.8	881	hypothetical protein	Hypothetical, unclassified, unknown
PA1407		37.7667	36.2	24.3333	58.3	50.1667	47.8333	hypothetical protein	Hypothetical, unclassified, unknown
PA1408		17.0333	45.1	20.1	69.8333	60	50.2333	hypothetical protein	Hypothetical, unclassified, unknown
PA1415		46	54.0667	27.0667	102.5	82.1333	89.7	hypothetical protein	Hypothetical, unclassified, unknown
PA1430	lasR	136.3	432.2	126.233	542.867	425.5	344.467	transcriptional regulator LasR	Transcriptional regulators
PA1437		12.8667	46.5	15.4	67.2667	73.9333	58.8333	probable two-component response regulator	Two-component regulatory systems
PA1456	cheY	190.433	246.167	231.233	315.633	305.667	197.6	two-component response regulator CheY	Two-component regulatory systems
PA1457	cheZ	247.167	391.733	228.367	437.367	328.2	272.567	chemotaxis protein CheZ	Chemotaxis
PA1459		185.633	234.933	197.633	375.933	226.4	194.533	probable methyltransferase	Chemotaxis
PA1460		88.7667	88.9333	67.6667	110	63.5667	59.4667	probable chemotaxis transmembrane proton channel	Chemotaxis
PA1470		17.3	62.4667	14	122.7	125.6	115.333	probable short-chain dehydrogenase	Putative enzymes
PA1472		24.8	26.0333	27.8667	43.6	36.4333	37.7667	conserved hypothetical protein	Hypothetical, unclassified, unknown
PA1473		43.4667	59.7	27.8333	136.9	100.133	125.233	hypothetical protein	Hypothetical, unclassified, unknown
PA1495		48.2667	46.6	51.1333	103.1	88	98.9333	hypothetical protein	Hypothetical, unclassified, unknown
PA1523	xdhB	11.9	44.5	15.7	63.5	55.5667	67	xanthine dehydrogenase	Nucleotide biosynthesis and metabolism
PA1530		134.6	44.2	123.633	164.233	133.933	138.467	hypothetical protein	Hypothetical, unclassified, unknown
PA1562	acnA	14.2333	132.033	33.6	159.467	137.533	102.7	aconitate hydratase 1	Energy metabolism
PA1571		74.6333	384.4	126.367	728.467	788.033	646.067	hypothetical protein	Hypothetical, unclassified, unknown
PA1575		25.8	81.8667	28.8667	137.9	102.167	120.8	hypothetical protein	Hypothetical, unclassified, unknown
PA1730		6.6	67.7667	14.1333	152	128.933	106.567	conserved hypothetical protein	Hypothetical, unclassified, unknown
PA1731		8.36667	54.3333	19.7	145.533	124.3	86.3667	conserved hypothetical protein	Hypothetical, unclassified, unknown
PA1732		23	112.867	18.6667	359.2	255.867	202	conserved hypothetical protein	Hypothetical, unclassified, unknown
PA1733		25.7333	98.6667	36.1333	279.133	182.367	159.1	conserved hypothetical protein	Hypothetical, unclassified, unknown
PA1741		30.6667	124.467	79.9667	231.5	187.467	231	hypothetical protein	Hypothetical, unclassified, unknown
PA1745		14.0333	92.4	57.9	433.5	271.8	214.967	hypothetical protein	Hypothetical, unclassified, unknown
PA1746		65.6667	42.3333	12.4333	65.1333	61.6333	58.7333	hypothetical protein	Hypothetical, unclassified, unknown
PA1753		61.5667	155.967	53.3333	207.867	208.067	222.133	conserved hypothetical protein	Hypothetical, unclassified, unknown
PA1761		68.7333	175.667	117.6	303.733	258.5	212.067	hypothetical protein	Hypothetical, unclassified, unknown
PA1762		25.1	41.2	33.0667	58.2333	32.2667	51	hypothetical protein	Hypothetical, unclassified, unknown
PA1784		29.0333	202.667	75.9333	485.7	447.967	406.967	hypothetical protein	Hypothetical, unclassified, unknown
PA1789		241.933	234.567	101.8	588.733	557.133	561.333	hypothetical protein	Hypothetical, unclassified, unknown
PA1842		54.2667	40.3	21.7667	142.467	106.4	100.667	hypothetical protein	Hypothetical, unclassified, unknown
PA1843	metH	64.6	52.6333	35.5667	100.433	89.0333	73.4	methionine synthase	Amino acid biosynthesis and metabolism
PA1858	str	15.6	41.6	33.5	50.7333	36.1333	33.4667	streptomycin 3''-phosphotransferase	Antibiotic resistance and susceptibility
PA1870		6.86667	13.2333	8	568.7	608.7	377.667	hypothetical protein	Hypothetical, unclassified, unknown
PA1874		24.5	101.333	94.5667	1639.03	946.4	784.133	hypothetical protein	Hypothetical, unclassified, unknown
PA1875		7.83333	31.7667	21.0667	412.6	175.8	111.267	probable outer membrane protein precursor	Hypothetical, unclassified, unknown
PA1876		14.2333	52.9	24.4667	719.833	275.567	232.367	probable ATP-binding/permease fusion ABC transporter	Transport of small molecules
PA1877		11.4	28.1667	19.7333	282.633	135.167	98.5667	probable secretion protein	Protein secretion/export apparatus
PA1901	phzC2	55.4	130.167	139.6	438.333	469	438.8	phenazine biosynthesis protein PhzC	Secreted Factors toxins, enzymes, alginate
PA1902	phzD2	19.9333	49.3	53.9667	143.967	127.3	89.1333	phenazine biosynthesis protein PhzD	Secreted Factors toxins, enzymes, alginate
PA1903	phzE2	19.7667	90.3333	107.133	396.9	364.267	332.167	phenazine biosynthesis protein PhzE	Secreted Factors toxins, enzymes, alginate
PA1904	phzF2	4.13333	25.1667	66.3333	285.2	231.667	174.467	probable phenazine biosynthesis protein	Secreted Factors toxins, enzymes, alginate
PA1905	phzG2	25.2	84.3333	133.033	391.267	366.5	276.367	probable pyridoxamine 5'-phosphate oxidase	Secreted Factors toxins, enzymes, alginate
PA1914		8.76667	29.4667	32.5	363.567	195.867	98.5333	conserved hypothetical protein	Hypothetical, unclassified, unknown
PA1930		7.3	136.133	32.2667	442.167	375.367	298.933	probable chemotaxis transducer	Chemotaxis
PA1931		10.4667	62.0667	7.8	436.1	435.767	325.7	probable ferredoxin	Carbon compound catabolism
PA1932		25.9	45.2333	7.23333	184.667	152.467	136.867	probable hydroxylase molybdopterin-containing subunit	Carbon compound catabolism
PA1933		23.0667	37.9333	2.73333	191.767	181.1	136.833	probable hydroxylase large subunit	Carbon compound catabolism
PA1943		43.9667	75	38.0333	104.9	81.1	109.833	hypothetical protein	Hypothetical, unclassified, unknown
PA1951		2.2	95.5667	32.9333	135.233	70.2333	75.2	hypothetical protein	Hypothetical, unclassified, unknown
PA1968		48.3	173.267	65.9667	249.067	220.2	212.567	hypothetical protein	Hypothetical, unclassified, unknown
PA1994		34	62.0333	16.8667	92.2333	73.9667	78.9	hypothetical protein	Hypothetical, unclassified, unknown
PA1995		53.7	139.233	57.8	223.133	238.167	217.7	hypothetical protein	Hypothetical, unclassified, unknown
PA2021		13	55.3333	21	398.433	571.067	383.7	hypothetical protein	Hypothetical, unclassified, unknown
PA2025	gor	89.9	177.767	69.9667	202.267	214.1	180.533	glutathione reductase	Biosynthesis of cofactors, prosthetic groups and carriers
PA2027		18.3667	38.2	11.3333	326.1	282.667	194.733	hypothetical protein	Hypothetical, unclassified, unknown
PA2047		33.6667	53.9333	41.2	95.2	89.7	98.6	probable transcriptional regulator	Transcriptional regulators
PA2066		27.6667	91.0333	34.9333	567.567	385.333	330.833	hypothetical protein	Hypothetical, unclassified, unknown
PA2067		29.7333	135.367	29.4	450.567	296.833	278	probable hydrolase	Putative enzymes
PA2068		11.2667	56.3667	15.0667	187.833	140.833	117.633	probable MFS transporter	Transport of small molecules
PA2069		10.8	181.233	35.0667	549.3	391.267	386.667	probable carbamoyl transferase	Putative enzymes
PA2071	fusA2	23.0333	144.633	56.3333	305.9	275.433	191.933	elongation factor G	Translation, post-translational modification, degradation
PA2072		3.7	29.7667	7.86667	98.6	81.7	56.7333	conserved hypothetical protein	Hypothetical, unclassified, unknown
PA2108		5.2	11.0667	7.26667	54.2333	65.8333	52.8	probable decarboxylase	Putative enzymes
PA2122		13.5667	32.2333	8.86667	55.7	42.4	57.3	hypothetical protein	Hypothetical, unclassified, unknown
PA2134		25.3333	35.4	24.7333	1673.67	2415.37	1518.1	hypothetical protein	Hypothetical, unclassified, unknown
PA2135		16.3667	8.93333	8.8	71.4333	61.3	52.5667	probable transporter	Transport of small molecules
PA2144	glgP	2.33333	8.13333	3.9	323.3	302.833	241.467	glycogen phosphorylase	Cell wall / LPS / capsule
PA2147	katE	1.63333	4.2	1	164.1	127.233	102.3	catalase HPII	Adaptation, protection
PA2148		12.9333	25.4333	11.3333	450	559.367	400.4	conserved hypothetical protein	Membrane proteins
PA2149		23.8333	39	21.7333	478.4	469.733	296.967	hypothetical protein	Hypothetical, unclassified, unknown
PA2150		12.9	2.46667	2.3	132.767	116.2	77.4667	conserved hypothetical protein	Hypothetical, unclassified, unknown
PA2151		0.833333	4.36667	0.8	111.067	106.533	68.7333	conserved hypothetical protein	Hypothetical, unclassified, unknown
PA2152		13.0667	32.8667	10.1667	253.333	230.167	156.633	probable trehalose synthase	Putative enzymes
PA2153	glgB	5.8	4.1	5.46667	295.433	236.767	144.067	1,4-alpha-glucan branching enzyme	Energy metabolism
PA2154		2.16667	3.7	4.83333	79.6333	59.7	50.2667	conserved hypothetical protein	Hypothetical, unclassified, unknown
PA2155		2.76667	1.36667	1.93333	156.467	91.0667	76.9	probable phospholipase	Putative enzymes
PA2156		6.53333	0.933333	3.33333	40.3	35.8333	22.7333	conserved hypothetical protein	Hypothetical, unclassified, unknown
PA2157		8.03333	15.0333	9.5	223.633	168.767	135.767	hypothetical protein	Hypothetical, unclassified, unknown
PA2158		1.83333	15.1667	2.9	431.667	401.267	222.3	probable alcohol dehydrogenase (Zn-dependent)	Putative enzymes
PA2159		17.3	25.6	11.6	1285.73	1166.6	820.933	conserved hypothetical protein	Hypothetical, unclassified, unknown
PA2160		12.4333	31.9667	19.7333	286.567	220.967	156.167	probable glycosyl hydrolase	Putative enzymes
PA2161		13.3667	2.13333	4.96667	230.4	194.267	104.633	hypothetical protein	Hypothetical, unclassified, unknown
PA2162		7.86667	7.1	2.66667	148.633	104.067	72.4667	probable glycosyl hydrolase	Putative enzymes
PA2163		14.2667	27.1667	3.2	290.867	237.967	185.933	hypothetical protein	Hypothetical, unclassified, unknown
PA2164		10.3	18.0333	8.43333	416.5	334.967	246.133	probable glycosyl hydrolase	Putative enzymes
PA2165		13.9	23.8	12.8333	526.033	485.867	305.533	probable glycogen synthase	Energy metabolism
PA2167		2.63333	5.33333	3.3	85.1	96.9667	61.8667	hypothetical protein	Hypothetical, unclassified, unknown
PA2168		22.5	27.3	8.7	191.1	178.167	136.667	hypothetical protein	Hypothetical, unclassified, unknown
PA2169		12.6	37.9333	22.7667	559.167	674.967	467.267	hypothetical protein	Hypothetical, unclassified, unknown
PA2171		5.23333	19.1333	7.73333	1203.27	1476.27	1092.23	hypothetical protein	Hypothetical, unclassified, unknown
PA2172		14.7	21.3	11.3	429.933	564.933	364.233	hypothetical protein	Hypothetical, unclassified, unknown
PA2173		6.26667	10.4	6.66667	484.733	691.467	423.5	hypothetical protein	Hypothetical, unclassified, unknown
PA2175		17.3667	19.2333	3.63333	79.7333	68.6	52.9	hypothetical protein	Hypothetical, unclassified, unknown
PA2176		4.6	32.9	1.6	124.133	107.8	67.5	hypothetical protein	Hypothetical, unclassified, unknown
PA2177		6.46667	62.4667	19.9667	129.233	129.267	127.533	probable sensor/response regulator hybrid	Two-component regulatory systems
PA2179		2.53333	3.83333	3.5	84.1	83.5667	60.1	hypothetical protein	Hypothetical, unclassified, unknown
PA2180		15.3	13.4	17.4333	259.367	286.5	176.067	hypothetical protein	Hypothetical, unclassified, unknown
PA2181		9.6	17.9333	12.3333	133.8	113.3	103.133	hypothetical protein	Hypothetical, unclassified, unknown
PA2183		3.43333	35.5667	5.5	106.633	85.4667	86.6	hypothetical protein	Hypothetical, unclassified, unknown
PA2184		3.66667	26.4333	11.6333	1497.4	1913.83	1398.7	conserved hypothetical protein	Hypothetical, unclassified, unknown
PA2187		13.0667	10.8333	7.73333	249.133	379.167	199.1	hypothetical protein	Hypothetical, unclassified, unknown
PA2188		4.06667	9.7	5.2	113.733	127.267	110.667	probable alcohol dehydrogenase (Zn-dependent)	Putative enzymes
PA2195	hcnC	45.1333	85.1	34.2667	95.8	122.4	88.2333	hydrogen cyanide synthase HcnC	Central intermediary metabolism
PA2237		121.367	56.4667	23.1667	98.9	67.2333	46.4667	probable glycosyl hydrolase	Putative enzymes
PA2244		4.96667	17.1	4.83333	135.733	119.333	71.2333	hypothetical protein	Hypothetical, unclassified, unknown
PA2290	gcd	86.8667	165.2	72.9	229	172.433	129.8	glucose dehydrogenase	Energy metabolism
PA2300	chiC	19.2333	30.4667	12.3667	53.5	50.7667	47.5	chitinase	Carbon compound catabolism
PA2303		13.4333	60.7	38.2	106.267	124.8	103.433	hypothetical protein	Hypothetical, unclassified, unknown
PA2360		14.8	55	52.6667	314.933	244.8	161.033	hypothetical protein	Hypothetical, unclassified, unknown
PA2361		10.6667	39.6333	17.5667	98.2333	65.3667	47.6333	hypothetical protein	Hypothetical, unclassified, unknown
PA2362		10.3333	63.8	15	92.9333	83.5667	63.9	hypothetical protein	Hypothetical, unclassified, unknown
PA2363		16.4	155.5	30.1333	174.933	141.933	98.3333	hypothetical protein	Hypothetical, unclassified, unknown
PA2364		27.7	151.933	35.3	253.933	252.4	160.633	hypothetical protein	Hypothetical, unclassified, unknown
PA2365		7.76667	408.833	205.033	1284.83	1001.77	691.467	conserved hypothetical protein	Hypothetical, unclassified, unknown
PA2366		6.26667	317.467	137.4	1021.2	901.333	612.867	conserved hypothetical protein	Hypothetical, unclassified, unknown
PA2367		11.1667	130.2	62.3667	576.133	378.5	260.467	hypothetical protein	Hypothetical, unclassified, unknown
PA2368		27.8333	132.967	55	615.467	424.2	197.167	hypothetical protein	Hypothetical, unclassified, unknown
PA2369		11.7	42.3	17.6667	173	133.8	79.4667	hypothetical protein	Hypothetical, unclassified, unknown
PA2370		7.3	74.4667	30.3667	535.3	368.467	225.933	hypothetical protein	Hypothetical, unclassified, unknown
PA2371		10.9333	45.8667	23.7667	287.633	173.333	134.733	probable ClpA/B-type protease	Translation, post-translational modification, degradation
PA2372		3.83333	32.8333	26.5	189.5	147.633	77.4667	hypothetical protein	Hypothetical, unclassified, unknown
PA2373		16.1667	50.6667	29.5667	329.467	174.967	118.333	conserved hypothetical protein	Hypothetical, unclassified, unknown
PA2374		13.9667	23.4	8.3	88.8667	49.0333	33.2333	hypothetical protein	Hypothetical, unclassified, unknown
PA2375		31.5667	412.467	70.7	944.767	937.467	994.033	hypothetical protein	Hypothetical, unclassified, unknown
PA2414		11.7667	53.7333	16.2333	94.1333	78.1333	52.8667	L-sorbosone dehydrogenase	Carbon compound catabolism
PA2415		20.3	96.8333	24.7333	170.6	155.733	95.7333	hypothetical protein	Hypothetical, unclassified, unknown
PA2416	treA	15.4333	33.1333	14.0667	160.433	161.567	97.9333	periplasmic trehalase precursor	Carbon compound catabolism
PA2433		36.9	116.533	35.6333	1979.13	2105.4	1475.43	hypothetical protein	Hypothetical, unclassified, unknown
PA2475		13.9333	57.0333	17.3333	115.767	82.1667	65.7	probable cytochrome P450	Putative enzymes
PA2486		37.7333	45.5	42.2667	175.6	136.6	99.3	hypothetical protein	Hypothetical, unclassified, unknown
PA2501		110.967	338.767	81.9667	614.467	646.533	516.133	hypothetical protein	Hypothetical, unclassified, unknown
PA2504		15.4667	108.867	27.8	248.5	254.5	203.433	hypothetical protein	Hypothetical, unclassified, unknown
PA2511		7.03333	412.6	17.2	516.033	416.967	312.233	probable transcriptional regulator	Transcriptional regulators
PA2544		41.3667	106.6	26.6667	155.233	104.5	124.633	hypothetical protein	Hypothetical, unclassified, unknown
PA2562		116.333	722.667	218.467	1104.1	935.6	689.9	hypothetical protein	Hypothetical, unclassified, unknown
PA2569		34	80.7667	38.0333	116.767	107	87.8333	hypothetical protein	Hypothetical, unclassified, unknown
PA2571		6.9	64.1333	17.2667	123.533	123.1	93.6333	probable two-component sensor	Two-component regulatory systems
PA2572		14.9333	188.867	48.1	466.4	442.667	410.733	probable two-component response regulator	Two-component regulatory systems
PA2573		3.66667	150.7	32.6333	287.633	240.867	248.233	probable chemotaxis transducer	Chemotaxis
PA2586	gacA	410.367	590.367	348.9	784.1	573.567	606.467	response regulator GacA	Transcriptional regulators
PA2588		21.1667	63.0333	28.6333	90	81.4333	69.3667	probable transcriptional regulator	Transcriptional regulators
PA2592		32.5667	82.2	101.8	205.967	206.733	203.233	probable periplasmic spermidine/putrescine-binding protein	Transport of small molecules
PA2604		170.167	563.167	363.833	664.1	923.8	596.833	conserved hypothetical protein	Hypothetical, unclassified, unknown
PA2605		52.4667	105.067	62.8333	216.2	164.667	144.833	conserved hypothetical protein	Hypothetical, unclassified, unknown
PA2606		112.267	201.533	115	353.067	293.1	255.3	conserved hypothetical protein	Hypothetical, unclassified, unknown
PA2607		40.8667	62.3667	40.9667	126.833	113.467	98.7667	conserved hypothetical protein	Hypothetical, unclassified, unknown
PA2608		63.8333	72.8667	55.6667	212.033	176.4	108.733	conserved hypothetical protein	Hypothetical, unclassified, unknown
PA2609		46.3333	72.7	55.2667	213.233	141.5	110.833	hypothetical protein	Hypothetical, unclassified, unknown
PA2610		15.7667	34.3667	6.96667	54.6	47.2333	48.0667	conserved hypothetical protein	Hypothetical, unclassified, unknown
PA2618		58.7	170	69.8667	453.367	279.8	242.2	hypothetical protein	Hypothetical, unclassified, unknown
PA2621		340.4	792.467	379.533	1243.27	1202.03	969.133	conserved hypothetical protein	Hypothetical, unclassified, unknown
PA2623	icd	116.7	332.3	370.433	353.1	425.333	359.267	isocitrate dehydrogenase	Energy metabolism
PA2633		64.9333	247.333	100.2	425.333	333.167	364.4	hypothetical protein	Related to phage, transposon, or plasmid
PA2652		45.6	61.0667	35.9667	90.8667	60.6667	51.5667	probable chemotaxis transducer	Chemotaxis
PA2656		68.2333	59.7333	36.9667	123.567	86.0667	71.1333	probable two-component sensor	Two-component regulatory systems
PA2658		99.4	184.133	91.6333	230.167	176.933	143.7	hypothetical protein	Hypothetical, unclassified, unknown
PA2659		76.5	179.233	90.1667	357.567	267.633	194.567	hypothetical protein	Hypothetical, unclassified, unknown
PA2708		17.8	37.6333	14.5667	105.333	102.067	77.9667	hypothetical protein	Hypothetical, unclassified, unknown
PA2717	cpo	3.4	25.6333	7.63333	141.9	120.033	87.9333	chloroperoxidase precursor	Central intermediary metabolism
PA2721		5.93333	30.8	17.7	108.533	107.933	96.4333	hypothetical protein	Hypothetical, unclassified, unknown
PA2733		198.733	116.2	204.733	327.933	259.567	237.067	conserved hypothetical protein	Hypothetical, unclassified, unknown
PA2747		39.1667	306.1	27.0333	1257.57	1486.9	981	hypothetical protein	Hypothetical, unclassified, unknown
PA2751		24.5667	27.9333	14.9333	68.7333	61.3667	62.5	conserved hypothetical protein	Hypothetical, unclassified, unknown
PA2754		78.4667	69.8333	54.7	591.867	510.3	267.067	conserved hypothetical protein	Hypothetical, unclassified, unknown
PA2771		16.3333	75.7	32.6	186.667	129.567	121.133	conserved hypothetical protein	Hypothetical, unclassified, unknown
PA2787	cpg2	5.4	23.2333	19.6333	84.3667	35.5	53.0333	carboxypeptidase G2 precursor	Central intermediary metabolism
PA2788		22.9333	92.9	21.7667	260.867	182.067	210.233	probable chemotaxis transducer	Chemotaxis
PA2790		46.3667	55.8333	26.2	77.5667	38.5333	67.2	hypothetical protein	Hypothetical, unclassified, unknown
PA2798		141	161.533	157.233	192.2	178.067	139.567	probable two-component response regulator	Two-component regulatory systems
PA2799		20.1667	111.867	26.9667	182.067	154.967	173.633	hypothetical protein	Hypothetical, unclassified, unknown
PA2805		245.9	279.767	385.633	691.233	779.667	621.867	hypothetical protein	Hypothetical, unclassified, unknown
PA2815		13.5333	104.767	50.0333	192.467	146.033	90.3667	probable acyl-CoA dehydrogenase	Putative enzymes
PA2816		26	65.9333	56.8333	202	221.067	205.367	hypothetical protein	Hypothetical, unclassified, unknown
PA2824		35.5333	37.3	55.9	86.2	68.7333	58.2333	probable sensor/response regulator hybrid	Two-component regulatory systems
PA2841		22	63.3	84.1	98.4	70.1667	69.6333	probable enoyl-CoA hydratase/isomerase	Putative enzymes
PA2868		82.4	89	57.3333	300.767	146.133	148.767	hypothetical protein	Hypothetical, unclassified, unknown
PA2870		39.7333	39.3333	22.9	81.1	63.9333	67.4667	hypothetical protein	Hypothetical, unclassified, unknown
PA2874		23.2	25.6667	35.4	43.8667	27.6667	25.8333	hypothetical protein	Hypothetical, unclassified, unknown
PA2920		9.76667	159.233	22.9667	350.267	296.367	295.467	probable chemotaxis transducer	Chemotaxis
PA2939		4.56667	155.9	286.7	1246.87	538.533	326.467	probable aminopeptidase	Secreted Factors toxins, enzymes, alginate
PA2949		35.1	59.5667	38.3333	88.1333	54.3	53.6667	probable lipase	Putative enzymes
PA2989		61.1333	101.133	59.1	141.367	115.067	116.033	hypothetical protein	Hypothetical, unclassified, unknown
PA2990		94.5	103.5	142.933	194.833	161.633	195.633	probable phosphodiesterase	Central intermediary metabolism
PA3012		64.1	104.133	42.4	221.467	253.2	168	hypothetical protein	Hypothetical, unclassified, unknown
PA3020		69.2	77.8	68.7333	135.867	94.5	96.5	probable soluble lytic transglycosylase	Cell wall / LPS / capsule
PA3023		18.4	35.9	12.1667	47.6	42.0333	37.9333	conserved hypothetical protein	Hypothetical, unclassified, unknown
PA3031		978	802.633	1965.1	2907.47	2495.73	1903.93	hypothetical protein	Hypothetical, unclassified, unknown
PA3032	snr1	25.4	89.8667	19.8333	416.1	323.367	274.867	cytochrome c Snr1	Energy metabolism
PA3040		107.633	417.233	267.433	1447.63	1484.83	1008.4	conserved hypothetical protein	Hypothetical, unclassified, unknown
PA3041		53.3333	157.333	96.8333	613.633	445.967	231.167	hypothetical protein	Hypothetical, unclassified, unknown
PA3042		31.7333	59.4	29.6333	327.933	203.567	135.967	hypothetical protein	Hypothetical, unclassified, unknown
PA3043		31.8	30.8	37.6333	53.9667	46.1667	45.4333	conserved hypothetical protein	Hypothetical, unclassified, unknown
PA3089		25.1333	98.9333	42.1667	262.367	187.7	182.133	hypothetical protein	Hypothetical, unclassified, unknown
PA3123		50.0667	99.8	57.6	185.4	187.9	179.2	conserved hypothetical protein	Hypothetical, unclassified, unknown
PA3198		65.2667	31.8667	50.3	119.767	117.967	109.9	conserved hypothetical protein	Hypothetical, unclassified, unknown
PA3207		39.4	51.0333	32.8	70.2	84.7667	68.2667	hypothetical protein	Hypothetical, unclassified, unknown
PA3216		12.3667	54.5667	25.2667	113.133	93.7	101.967	hypothetical protein	Hypothetical, unclassified, unknown
PA3231		11.0667	6.36667	4.06667	120.533	112.2	76.0667	hypothetical protein	Hypothetical, unclassified, unknown
PA3250		26.0333	128.633	80.3333	191.6	115.533	129.433	hypothetical protein	Hypothetical, unclassified, unknown
PA3251		8.43333	43.6333	28.6	68.6333	61.0667	68.7667	hypothetical protein	Hypothetical, unclassified, unknown
PA3254		16.8	37.8333	30.5	51.9333	39.1333	40.9	probable ATP-binding component of ABC transporter	Transport of small molecules
PA3261		37.8333	97.4	27.5667	133.3	128.333	104.567	hypothetical protein	Hypothetical, unclassified, unknown
PA3273		8.13333	4.43333	6.03333	166.2	222.067	140.233	hypothetical protein	Hypothetical, unclassified, unknown
PA3274		13.3667	34.5667	6.66667	1228.33	1385.97	1050.1	hypothetical protein	Hypothetical, unclassified, unknown
PA3275		30.1667	68.6333	16.9	96.7333	94.6	92.8333	conserved hypothetical protein	Hypothetical, unclassified, unknown
PA3289		23.6333	60.2667	39.1667	286.067	140.067	145.967	hypothetical protein	Hypothetical, unclassified, unknown
PA3304		44.8333	44.7667	30.1	73.3333	40.1	44.6	conserved hypothetical protein	Hypothetical, unclassified, unknown
PA3309		314.333	142.933	56.8333	505.667	442.033	353.733	conserved hypothetical protein	Hypothetical, unclassified, unknown
PA3311		8.83333	75.7333	6	115.133	70.1667	65.7667	conserved hypothetical protein	Hypothetical, unclassified, unknown
PA3335		6.73333	60.9	46.4	108.567	77.8	107.667	hypothetical protein	Hypothetical, unclassified, unknown
PA3340		119.333	123.8	27.1	194.4	130.8	127.567	hypothetical protein	Hypothetical, unclassified, unknown
PA3346		22.1333	56.5	26.3333	247.9	129.767	88.6	probable two-component response regulator	Two-component regulatory systems
PA3347		145.2	405.867	269.833	1026.97	533.333	523.933	hypothetical protein	Hypothetical, unclassified, unknown
PA3363	amiR	24.2	32.9333	28.3667	89.2333	64.5667	54.1	aliphatic amidase regulator	Transcriptional regulators
PA3364	amiC	27.7667	28.9667	44.7	63.4333	53.3333	49.8	aliphatic amidase expression-regulating protein	Transcriptional regulators
PA3365		21.6667	32.6	50.7667	95	76.4667	66.9667	probable chaperone	Chaperones & heat shock proteins
PA3369		46.6667	300.133	54.7333	1456.73	1850.07	1112.23	hypothetical protein	Hypothetical, unclassified, unknown
PA3370		14.2	143.133	11.5667	778.667	1084.77	576.067	hypothetical protein	Hypothetical, unclassified, unknown
PA3371		24.0333	149.367	17.9	765.833	976.867	589.4	hypothetical protein	Hypothetical, unclassified, unknown
PA3397	fpr	99.1333	76.0333	72.7333	146.4	131.867	106.367	ferredoxin--NADP+ reductase	Energy metabolism
PA3399		42.2333	48.4	38.4333	92	79.3	79.2	hypothetical protein	Hypothetical, unclassified, unknown
PA3459		31.1333	45.5667	27.1333	301.367	292.867	183.833	probable glutamine amidotransferase	Amino acid biosynthesis and metabolism
PA3460		7.36667	4.63333	8.33333	319.733	356.6	230.3	probable acetyltransferase	Putative enzymes
PA3461		10.5	23.3	7.73333	171.567	177.533	113.6	conserved hypothetical protein	Hypothetical, unclassified, unknown
PA3465		55.4333	42.6667	16	124.667	84.3667	72.9667	conserved hypothetical protein	Hypothetical, unclassified, unknown
PA3477	rhlR	240.4	1018.03	420.533	1458.17	1232.33	1130.9	transcriptional regulator RhlR	Transcriptional regulators
PA3540	algD	17.6667	20.2	13.4	136.567	144.5	123.233	GDP-mannose 6-dehydrogenase AlgD	Secreted Factors toxins, enzymes, alginate
PA3546	algX	15.9667	15.9333	17.8	60.8667	70.1667	53.5333	alginate biosynthesis protein AlgX	Secreted Factors toxins, enzymes, alginate
PA3576		76.2333	145.333	58.2333	212.133	202.933	183.367	hypothetical protein	Hypothetical, unclassified, unknown
PA3614		95.8667	77.3	45.4667	165.8	124.033	127.4	hypothetical protein	Hypothetical, unclassified, unknown
PA3632		268.2	228.767	326.6	487.533	379.8	364.2	conserved hypothetical protein	Hypothetical, unclassified, unknown
PA3667		68.7667	65.3667	49.7667	189.5	146.5	152.533	probable pyridoxal-phosphate dependent enzyme	Putative enzymes
PA3668		56.3333	69	35.9	247.4	216.333	233.333	conserved hypothetical protein	Hypothetical, unclassified, unknown
PA3691		113.267	253	215.933	2203.67	2744.7	1912.33	hypothetical protein	Hypothetical, unclassified, unknown
PA3692		32.7	63.9	37.6	1014.4	1179.63	554.4	probable outer membrane protein precursor	Transport of small molecules
PA3696		35.4	40.3	36.2667	53.9667	32.3667	34.6333	conserved hypothetical protein	Hypothetical, unclassified, unknown
PA3697		65	68.9667	96.2667	167.867	140.833	121.167	hypothetical protein	Hypothetical, unclassified, unknown
PA3698		44	91.5333	69.6333	148	112.633	113.633	hypothetical protein	Hypothetical, unclassified, unknown
PA3702	wspR	64.8667	73.3	82.9667	160.2	112	95.4333	probable two-component response regulator	Motility & Attachment
PA3703	wspF	90.5	122.133	90.5	173.433	154.6	174.367	probable methylesterase	Motility & Attachment
PA3705	wspD	66.9333	79.2667	92.5333	218.2	151.9	127.233	hypothetical protein	Motility & Attachment
PA3706	wspC	24.1	40.7333	32.4333	60.3667	33.8667	32.3333	probable protein methyltransferase	Motility & Attachment
PA3723		10.8667	455.9	78.3667	607.4	500.233	515.4	probable FMN oxidoreductase	Putative enzymes
PA3724	lasB	33.2333	1824.43	617.1	3269.93	2394.47	2189.43	elastase LasB	Translation, post-translational modification, degradation
PA3733		23.3667	24.1333	35.9667	53.3	51.2333	50.1333	hypothetical protein	Hypothetical, unclassified, unknown
PA3740		71	204.2	50.6667	466.267	327	262.067	hypothetical protein	Hypothetical, unclassified, unknown
PA3767		83.7333	61.5667	35.6	131.3	116.9	113.767	conserved hypothetical protein	Hypothetical, unclassified, unknown
PA3772		8.6	26.7333	13	42.6	38.9667	39.0667	hypothetical protein	Hypothetical, unclassified, unknown
PA3784		71.0333	103.033	54.8667	299.2	187.767	229.8	hypothetical protein	Hypothetical, unclassified, unknown
PA3785		42.0667	63.3	60.8333	250.767	185.6	205.1	conserved hypothetical protein	Hypothetical, unclassified, unknown
PA3786		92.0667	132.767	68.3333	361.7	308.267	316.733	hypothetical protein	Hypothetical, unclassified, unknown
PA3788		23.7	66.5667	36.8	201.333	187.033	140.8	hypothetical protein	Hypothetical, unclassified, unknown
PA3795		135.633	120.033	81.7	312.3	269.9	196.933	probable oxidoreductase	Putative enzymes
PA3825		15.5667	46.4667	18.9333	64.8333	40.9	39.8333	hypothetical protein	Hypothetical, unclassified, unknown
PA3833		171.367	273.533	282.5	728.8	453.767	603.467	hypothetical protein	Hypothetical, unclassified, unknown
PA3842		31.1	45.3667	63.1333	104.8	65.1	69.8	probable chaperone	Chaperones & heat shock proteins
PA3846		49	193.067	35.3	249.333	193.167	159.467	hypothetical protein	Hypothetical, unclassified, unknown
PA3848		36	85.9	55.8333	145.167	114.067	84.3667	hypothetical protein	Hypothetical, unclassified, unknown
PA3855		42.3667	45.8333	30.4333	73.5	48.3	63	hypothetical protein	Hypothetical, unclassified, unknown
PA3856		53.6667	81.2	41.8333	162.433	94.9333	79.3333	hypothetical protein	Hypothetical, unclassified, unknown
PA3857	pcs	250	208.367	282.467	469.533	289.333	275.6	phosphatidylcholine synthase	Fatty acid and phospholipid metabolism
PA3858		49.2667	241.133	117.233	394.3	300.267	280.333	probable amino acid-binding protein	Transport of small molecules
PA3878	narX	56	68.8667	22.0667	89.9333	80.1333	95.6667	two-component sensor NarX	Two-component regulatory systems
PA3891		13.2	14.2	19.1667	37.3	34.6333	37.1333	probable ATP-binding component of ABC transporter	Transport of small molecules
PA3919		54.9333	32.8	42.6333	204.4	172.3	151.833	conserved hypothetical protein	Hypothetical, unclassified, unknown
PA3921		20.3667	47.1667	31.2	89.7333	64.3	74.4667	probable transcriptional regulator	Transcriptional regulators
PA3924		35.5333	118.033	116.267	176.467	110.667	102.467	probable medium-chain acyl-CoA ligase	Fatty acid and phospholipid metabolism
PA3930	cioA	51.2333	194.7	57.2	297.7	189.333	163.9	cyanide insensitive terminal oxidase	Energy metabolism
PA3943		61.4333	45.3333	33.5667	80.1333	54.5667	65.2	conserved hypothetical protein	Hypothetical, unclassified, unknown
PA3944		46.5667	66.5667	29.0333	107.1	94.2	80.6667	conserved hypothetical protein	Hypothetical, unclassified, unknown
PA3956		20.4333	44.0333	88.5667	124.633	108.4	79.3	hypothetical protein	Hypothetical, unclassified, unknown
PA3962		98.6	208.467	297.133	367.233	282.967	189.367	hypothetical protein	Hypothetical, unclassified, unknown
PA3986		23.6	200.967	47.6667	1109.83	1008.63	1041.9	hypothetical protein	Hypothetical, unclassified, unknown
PA4012		39.9	89.8333	42.8667	124.967	94.4	108.233	hypothetical protein	Hypothetical, unclassified, unknown
PA4015		185.6	278	731.067	1406.3	1125.67	834.967	conserved hypothetical protein	Hypothetical, unclassified, unknown
PA4017		49.2333	86.5333	40.6	133.533	107.1	105.2	conserved hypothetical protein	Hypothetical, unclassified, unknown
PA4049		170.6	116.3	67.8	190.767	160.467	154.033	hypothetical protein	Hypothetical, unclassified, unknown
PA4060		72.3667	69.9333	42.1667	87.5	65.0667	59.1	hypothetical protein	Hypothetical, unclassified, unknown
PA4108		16.7	71	50.9333	149.467	122.667	110.867	hypothetical protein	Hypothetical, unclassified, unknown
PA4112		32.3	169.333	31.2667	364.367	179.833	156	probable sensor/response regulator hybrid	Two-component regulatory systems
PA4115		116.033	88.1333	65.6333	128.9	114.133	106.067	conserved hypothetical protein	Hypothetical, unclassified, unknown
PA4129		24.4	15.7667	15.6667	496.067	400.5	397.733	hypothetical protein	Hypothetical, unclassified, unknown
PA4130		39.2667	46.7667	36.2	565.333	476.467	531.667	probable sulfite or nitrite reductase	Central intermediary metabolism
PA4131		70.9333	51.8333	66.4667	354.633	272.4	280.3	probable iron-sulfur protein	Putative enzymes
PA4141		154.367	76.8333	112.933	1328.43	1203.1	868.633	hypothetical protein	Hypothetical, unclassified, unknown
PA4171		17.5	22.7667	18.1	999.2	1304.67	960.133	probable protease	Putative enzymes
PA4176	ppiC2	143.5	102.133	267	550.033	472.667	530.567	peptidyl-prolyl cis-trans isomerase C2	Chaperones & heat shock proteins
PA4209	phzM	5.53333	74.4333	94.5333	133.8	110.633	112.833	probable phenazine-specific methyltransferase	Putative enzymes
PA4210	phzA1	2.53333	10.6667	27.8	135.3	143.267	102.333	probable phenazine biosynthesis protein	Secreted Factors toxins, enzymes, alginate
PA4211	phzB1	10.4	67.1667	152.867	591.933	546.767	458.2	probable phenazine biosynthesis protein	Secreted Factors toxins, enzymes, alginate
PA4217	phzS	12.2333	21.6	110.833	115.933	130.833	115.433	flavin-containing monooxygenase	Putative enzymes
PA4228	pchD	30.7333	16.9333	14.9667	67.3667	28.2	42.6667	pyochelin biosynthesis protein PchD	Transport of small molecules
PA4229	pchC	35.8	14.2333	20.3333	77.3	42.4	52.6667	pyochelin biosynthetic protein PchC	Transport of small molecules
PA4294		13.6667	78.8667	26.8667	691.6	589.133	538.967	hypothetical protein	Hypothetical, unclassified, unknown
PA4296		79.6667	259.8	246.933	885.167	867.7	729.3	probable two-component response regulator	Two-component regulatory systems
PA4297		8.5	4.43333	3.7	89.8	55.5	38.7333	hypothetical protein	Hypothetical, unclassified, unknown
PA4298		2.43333	10.4333	7.96667	72.6	43.5667	32.2667	hypothetical protein	Hypothetical, unclassified, unknown
PA4299		14.3333	40.6	37.3333	196.667	123.233	98.9667	hypothetical protein	Hypothetical, unclassified, unknown
PA4300		20.9333	40.9	31.1667	144.133	99.9333	84.6	hypothetical protein	Hypothetical, unclassified, unknown
PA4301		15.1	35.9	25	90.2333	73.7	59.2667	hypothetical protein	Hypothetical, unclassified, unknown
PA4302		7.23333	34.4667	16.4667	95.5333	55.3	43.8	probable type II secretion system protein	Protein secretion/export apparatus
PA4303		11.6	31.3667	13.3667	83.4	63.0333	40.6333	hypothetical protein	Hypothetical, unclassified, unknown
PA4304		10.6667	51.7	21.7	126.5	109.333	86.7333	probable type II secretion system protein	Protein secretion/export apparatus
PA4305		17.6333	55.1	25.2	155.867	126.3	114.267	hypothetical protein	Hypothetical, unclassified, unknown
PA4309	pctA	31.9333	98.5333	68.2333	148.033	66.4667	70.8667	chemotactic transducer PctA	Chemotaxis
PA4311		24.8667	186.767	29.9	288.8	290.7	193.133	conserved hypothetical protein	Hypothetical, unclassified, unknown
PA4312		104.267	167.633	75.8333	344.867	276.1	248.6	conserved hypothetical protein	Hypothetical, unclassified, unknown
PA4313		43.5667	34.0667	30	67.5333	45.2333	48.3333	hypothetical protein	Hypothetical, unclassified, unknown
PA4328		77.9	49	24.2667	156.867	110.5	107.133	hypothetical protein	Hypothetical, unclassified, unknown
PA4337		25.1333	56.5333	21.5333	78.9	64.1667	67.8	hypothetical protein	Hypothetical, unclassified, unknown
PA4338		19.0333	29.7333	16.8333	83.1	70.7667	67.1667	hypothetical protein	Hypothetical, unclassified, unknown
PA4345		19.8667	58	13.1667	96.1333	98.4	82.4667	hypothetical protein	Hypothetical, unclassified, unknown
PA4362		10.9667	108.1	14.8667	214.6	147.733	109.3	hypothetical protein	Hypothetical, unclassified, unknown
PA4367		57.8333	59.1	81.7667	89.9333	70.6333	87.0667	conserved hypothetical protein	Hypothetical, unclassified, unknown
PA4368		38.5333	49.6333	47.9	55.6667	51.2333	56.4	hypothetical protein	Hypothetical, unclassified, unknown
PA4369		42.4667	76.8333	72.7	96.1667	103.5	88.0667	hypothetical protein	Hypothetical, unclassified, unknown
PA4377		88.2	1283.33	131.5	1755.6	1668.7	1383	hypothetical protein	Hypothetical, unclassified, unknown
PA4394		181.9	50.3	50.5333	328.6	306.367	157.667	conserved hypothetical protein	Hypothetical, unclassified, unknown
PA4397	panE	29.2667	88.4333	107.167	156.067	99.6333	107.667	ketopantoate reductase	Biosynthesis of cofactors, prosthetic groups and carriers
PA4398		47.6333	47.8	68.5333	73.0333	65.3	63.2	probable two-component sensor	Two-component regulatory systems
PA4399		48.5	66.3	100.867	108.067	114.367	108.033	conserved hypothetical protein	Hypothetical, unclassified, unknown
PA4472	pmbA	41.4	80.0333	43.6	147.767	104.067	101.467	PmbA protein	Adaptation, protection
PA4474		67.9667	110.467	45.2	172.2	133	122.1	conserved hypothetical protein	Hypothetical, unclassified, unknown
PA4475		39.6333	68.7333	30.2667	137.067	128.533	120.467	conserved hypothetical protein	Hypothetical, unclassified, unknown
PA4507		22.4	57.9	14.4333	411.133	580.567	192.133	hypothetical protein	Hypothetical, unclassified, unknown
PA4523		46.5333	171.1	242.6	603.3	556	425.4	hypothetical protein	Hypothetical, unclassified, unknown
PA4532		40.6333	44.1	24.8667	70.6	53.5	64.2333	hypothetical protein	Hypothetical, unclassified, unknown
PA4533		16.7	49.1333	25.9	73.4333	71.0333	64.2	hypothetical protein	Hypothetical, unclassified, unknown
PA4535		93.7667	231.1	140.367	401.6	268.8	238.067	hypothetical protein	Hypothetical, unclassified, unknown
PA4536		103.6	134.9	121.867	406	301.633	263	hypothetical protein	Hypothetical, unclassified, unknown
PA4607		95.8333	1761.63	1127.7	4040.77	3523.1	2500.3	hypothetical protein	Hypothetical, unclassified, unknown
PA4608		140.633	424.267	188.533	1424.77	1549.23	1286.6	hypothetical protein	Hypothetical, unclassified, unknown
PA4614	mscL	235.433	325.9	356.3	946.7	618.933	388.967	conductance mechanosensitive channel	Transport of small molecules
PA4633		79.5333	223.3	112.233	257.533	136.467	138.767	probable chemotaxis transducer	Chemotaxis
PA4641		22.4667	68.6	33.5333	262	200.367	144.467	still frameshift hypothetical protein	Hypothetical, unclassified, unknown
PA4645		85.3	73.7333	156.267	249.3	186.033	140.267	probable purine/pyrimidine phosphoribosyl transferase	Nucleotide biosynthesis and metabolism
PA4648		49.4	51.5667	68.3333	970.167	514.233	385.333	hypothetical protein	Hypothetical, unclassified, unknown
PA4649		26.3667	30.8	30.0333	133.9	80.1	78.7333	hypothetical protein	Hypothetical, unclassified, unknown
PA4651		22.9	17.7	18.1667	158.133	83.4333	58.3333	probable pili assembly chaperone	Chaperones & heat shock proteins
PA4653		13.9333	14.2667	14.1	54.2667	28.2	27.1333	hypothetical protein	Hypothetical, unclassified, unknown
PA4657		85.1	213.933	81.3667	401.333	306.067	340.967	hypothetical protein	Hypothetical, unclassified, unknown
PA4680		12.6667	28.5333	18.2333	74.2	54.8	70.6	hypothetical protein	Hypothetical, unclassified, unknown
PA4681		15.9	45	33.7333	105.867	74.7667	71.8	hypothetical protein	Hypothetical, unclassified, unknown
PA4682		29.6667	81.9333	49.8667	192.233	132.1	146.467	hypothetical protein	Hypothetical, unclassified, unknown
PA4702		33.3667	169.3	34.7	411.733	366.267	304.467	hypothetical protein	Hypothetical, unclassified, unknown
PA4703		24.9333	138.567	67.9333	784.133	580.867	505.733	hypothetical protein	Hypothetical, unclassified, unknown
PA4717		87.8667	159.433	105.767	303.733	180.1	181.433	conserved hypothetical protein	Hypothetical, unclassified, unknown
PA4735		159.867	113.333	204.033	378.367	233.7	161.533	hypothetical protein	Hypothetical, unclassified, unknown
PA4736		103.5	82.3	60.8	149.967	108.933	84.9667	hypothetical protein	Hypothetical, unclassified, unknown
PA4737		64.8667	75.3	81.5333	207.233	154.633	192.6	hypothetical protein	Hypothetical, unclassified, unknown
PA4738		33.7333	223.3	62.2333	2353.37	2857.23	1445.77	conserved hypothetical protein	Hypothetical, unclassified, unknown
PA4739		34.2667	160.6	69.1	2647.2	3196.27	1681.87	conserved hypothetical protein	Hypothetical, unclassified, unknown
PA4778		274.1	550.667	340	612.333	482.567	400.767	probable transcriptional regulator	Transcriptional regulators
PA4780		80.2	191.367	98.6	328.067	265.133	250.1	conserved hypothetical protein	Hypothetical, unclassified, unknown
PA4786		19.1	62.1667	33.7333	104.433	97.5	62.6667	probable short-chain dehydrogenase	Putative enzymes
PA4788		16.6333	42.5333	30.8667	94	74.8333	65.6667	hypothetical protein	Hypothetical, unclassified, unknown
PA4793		360.2	597.667	717.967	926.033	1160.73	943.1	hypothetical protein	Hypothetical, unclassified, unknown
PA4794		58.8	77.2333	71.4333	82.2667	64.1333	68.8667	hypothetical protein	Hypothetical, unclassified, unknown
PA4796		45	32.6	30.7333	53.4333	44.2	40.5	hypothetical protein	Hypothetical, unclassified, unknown
PA4798		32.6	49.1333	55.6333	75.3	60.4667	69.4333	hypothetical protein	Hypothetical, unclassified, unknown
PA4810	fdnI	136.7	196.7	93.9667	330.5	206.133	179.5	nitrate-inducible formate dehydrogenase, gamma subunit	Energy metabolism
PA4811	fdnH	266.267	295.633	118.9	389.533	248.667	218.6	nitrate-inducible formate dehydrogenase, beta subunit	Energy metabolism
PA4828		3.9	39.2	17.4667	85.1333	47.8	43.2667	conserved hypothetical protein	Hypothetical, unclassified, unknown
PA4841		51.6	68.3333	43.3	95	87.7333	64.9667	conserved hypothetical protein	Hypothetical, unclassified, unknown
PA4842		91.9333	147.9	118.6	157.3	160.6	141.3	hypothetical protein	Hypothetical, unclassified, unknown
PA4874		58.8	196.767	254.833	858.867	573.7	365.067	conserved hypothetical protein	Hypothetical, unclassified, unknown
PA4876	osmE	52.2	193.767	158.967	2026.13	1769.97	899.233	osmotically inducible lipoprotein OsmE	Adaptation, protection
PA4877		29.5667	51.3	31.1	1341.77	1384.17	756.533	hypothetical protein	Hypothetical, unclassified, unknown
PA4879		11.4333	24	24.4667	60.2667	51.5333	43.1	conserved hypothetical protein	Hypothetical, unclassified, unknown
PA4880		80.6	79.1	110.567	1609	1330.27	710.9	probable bacterioferritin	Central intermediary metabolism
PA4908		3.26667	18.8	35.4333	40.9667	41.2	42.9333	hypothetical protein	Hypothetical, unclassified, unknown
PA4915		18.1667	164.733	86.7333	939.567	607.467	601.633	probable chemotaxis transducer	Chemotaxis
PA4917		34.2333	113.133	44.0333	128.133	114.433	90.7333	hypothetical protein	Hypothetical, unclassified, unknown
PA4925		12.2	201.267	36.4667	626.867	537.033	390.267	conserved hypothetical protein	Hypothetical, unclassified, unknown
PA4926		21.0333	22	20.3333	49.4667	34.0333	41.4333	conserved hypothetical protein	Hypothetical, unclassified, unknown
PA4947	amiB	254.067	227.433	257.4	435.367	412.633	344.633	N-acetylmuramoyl-L-alanine amidase	Cell wall / LPS / capsule
PA4951	orn	106.433	153.633	159.8	480.1	495.7	388.767	oligoribonuclease	Transcription, RNA processing and degradation
PA5017		85.1333	96.8333	87.3	142.467	128.933	143.633	conserved hypothetical protein	Hypothetical, unclassified, unknown
PA5019		86.2	98.9667	45.7667	133.533	108.833	104	conserved hypothetical protein	Hypothetical, unclassified, unknown
PA5028		365.7	425.867	575.2	927.7	796.233	702.4	conserved hypothetical protein	Hypothetical, unclassified, unknown
PA5057	phaD	26.3333	72.3	37.6	143.267	112.233	97.8333	poly(3-hydroxyalkanoic acid) depolymerase	Carbon compound catabolism
PA5058	phaC2	25.0333	207.167	82.6667	315.367	195.267	133.867	poly(3-hydroxyalkanoic acid) synthase 2	Central intermediary metabolism
PA5059		11.5333	83.1	30.0333	180.833	98.5333	63.4667	probable transcriptional regulator	Transcriptional regulators
PA5101		29.5	355.433	87.3333	514.433	350.133	363.667	hypothetical protein	Hypothetical, unclassified, unknown
PA5103		16.6667	54.3667	25.1333	155.067	109.3	90.6	hypothetical protein	Hypothetical, unclassified, unknown
PA5107	blc	91.8	119.8	84.3	151.633	126.067	102.5	outer membrane lipoprotein Blc	Membrane proteins
PA5108		117.5	104.667	124.567	184.433	138.1	122.267	hypothetical protein	Hypothetical, unclassified, unknown
PA5111	gloA3	145.4	110.067	155.267	260.267	213.7	150.167	lactoylglutathione lyase	Central intermediary metabolism
PA5170	arcD	869.3	360.533	69.4667	755.4	525.9	336.233	arginine/ornithine antiporter	Transport of small molecules
PA5178		285.967	1109.1	563.767	2414.43	2476.53	1608.5	conserved hypothetical protein	Hypothetical, unclassified, unknown
PA5196		62.5	106.033	96.9333	153.233	154.2	130.3	hypothetical protein	Hypothetical, unclassified, unknown
PA5197	rimK	33.7	33.1	46.8333	61.2	46.6333	47.6	ribosomal protein S6 modification protein	Translation, post-translational modification, degradation
PA5198		63.0333	80.4	59.8667	105.633	91.7667	78.3333	conserved hypothetical protein	Hypothetical, unclassified, unknown
PA5208		211.467	86.1667	32.7333	235.2	189.5	156.633	conserved hypothetical protein	Hypothetical, unclassified, unknown
PA5212		229.567	465.933	448.967	1114.77	1481.63	909.1	hypothetical protein	Hypothetical, unclassified, unknown
PA5213	gcvP1	21	103.6	19.4667	132	118.967	105.3	glycine cleavage system protein P1	Amino acid biosynthesis and metabolism
PA5219		20.8333	78.5333	39.5333	98.8667	91.4	91.5667	hypothetical protein	Hypothetical, unclassified, unknown
PA5220		21.3	72.1333	116.8	293.433	285.167	291.3	hypothetical protein	Hypothetical, unclassified, unknown
PA5233		101.6	113.467	147.9	212.167	134.933	130.667	hypothetical protein	Hypothetical, unclassified, unknown
PA5245		193.6	186.533	326.667	478.667	408.733	302.467	conserved hypothetical protein	Hypothetical, unclassified, unknown
PA5257		51	37.3	35.9667	78.6333	74.9	56.9667	hypothetical protein	Hypothetical, unclassified, unknown
PA5258		69.0667	66.6333	56.1667	97.5667	84.8667	74.8667	hypothetical protein	Hypothetical, unclassified, unknown
PA5261	algR	86.5333	151.9	103.933	319.133	225.5	183.5	alginate biosynthesis regulatory protein AlgR	Two-component regulatory systems
PA5271		81.8333	132.5	154.533	712.267	416.933	384.867	hypothetical protein	Hypothetical, unclassified, unknown
PA5272	cyaA	24.0333	34.5667	27.7333	55.5333	31.1	31.4333	adenylate cyclase	Adaptation, protection
PA5305		73.4667	54.3333	91	137.867	149.6	105.7	conserved hypothetical protein	Hypothetical, unclassified, unknown
PA5329		73.1667	143.833	107.2	298.767	237.433	189.067	conserved hypothetical protein	Hypothetical, unclassified, unknown
PA5352		18.2667	23.8	42.6	69.0667	63.2333	63.2	conserved hypothetical protein	Hypothetical, unclassified, unknown
PA5353	glcF	4.5	16.0333	18.0333	41.7	27.4333	37.6	glycolate oxidase subunit GlcF	Carbon compound catabolism
PA5354	glcE	17.5667	17.7667	32.2	48.0333	31.3	36.7	glycolate oxidase subunit GlcE	Carbon compound catabolism
PA5359		55.8333	512.533	134.633	1154.73	940.667	668.433	hypothetical protein	Hypothetical, unclassified, unknown
PA5363		57.1333	166.067	157.967	311.533	205.667	170.233	hypothetical protein	Hypothetical, unclassified, unknown
PA5423		141.6	113.467	100	224.1	195.9	144.8	hypothetical protein	Hypothetical, unclassified, unknown
PA5424		147.3	245.633	172.467	710.533	570.167	393.7	conserved hypothetical protein	Hypothetical, unclassified, unknown
PA5474		54.2667	68.6667	66.7333	132.633	140.1	127.967	probable metalloprotease	Translation, post-translational modification, degradation
PA5477		53.9667	67.0667	42.8333	95.3	99.9667	91.9	hypothetical protein	Hypothetical, unclassified, unknown
PA5481		8.93333	88.4667	9.26667	663.4	900.6	362.333	hypothetical protein	Hypothetical, unclassified, unknown
PA5482		15.7667	168.467	4.76667	925.833	1616.97	829.067	hypothetical protein	Hypothetical, unclassified, unknown
PA5496		38.1	58.3667	27.6	128.333	113.033	122.333	hypothetical protein	Hypothetical, unclassified, unknown
PA5497		65.5667	77.1	30.2	119.933	85.4	87.6667	hypothetical protein	Hypothetical, unclassified, unknown
PA5527		60.3667	119.167	85.1667	477.767	417.967	285.3	hypothetical protein	Hypothetical, unclassified, unknown
PA5546		45.7	245.067	79.1333	420.633	388.333	361.5	conserved hypothetical protein	Putative enzymes
Table S4 - Cluster 2
All data raw and the average of three replicates					Genes shaded grey - mentioned in the text
PA number	Gene name	LP	SP	8	14	24	48	Protein name	Functional class
PA0023	qor	25.3	34.6	24.9	40.1	50.0333	63.1667	quinone oxidoreductase	Energy metabolism
PA0031	betC	4.6	7.03333	8.76667	8.03333	13.5667	38.5	choline sulfatase	Adaptation, protection
PA0067	prlC	122.533	167.967	163.3	132.2	231.467	235.5	oligopeptidase A	Translation, post-translational modification, degradation
PA0109		14.7667	179.833	29.1333	430.8	475.867	593.1	hypothetical protein	Hypothetical, unclassified, unknown
PA0113		37.4333	105.6	45.4	138.967	111.267	164.833	probable cytochrome c oxidase assembly factor	Energy metabolism
PA0121		12.8333	24.9333	14.3	26.7	29.3	40.6333	hypothetical protein	Hypothetical, unclassified, unknown
PA0182		11.2333	24.5667	21.3333	19.0333	25.2333	45.0667	probable short-chain dehydrogenase	Putative enzymes
PA0200		91.0333	56.9333	16.8333	81.6667	155.533	121.6	hypothetical protein	Hypothetical, unclassified, unknown
PA0271		22.4333	27.7333	8.23333	42.8333	53	59.8333	hypothetical protein	Hypothetical, unclassified, unknown
PA0276		9.23333	38	10.2	24.6667	59.5	61.3667	hypothetical protein	Hypothetical, unclassified, unknown
PA0283	sbp	56.2667	18.5	90.8	31	61.6667	175.467	sulfate-binding protein precursor	Transport of small molecules
PA0284		138.1	49.5	262.467	85.8333	212.833	816.733	hypothetical protein	Hypothetical, unclassified, unknown
PA0290		19.0667	41.1667	29.1333	138.767	261.767	254.133	hypothetical protein	Hypothetical, unclassified, unknown
PA0338		40.9333	35.6	21.8333	35.5	51.4	50	hypothetical protein	Hypothetical, unclassified, unknown
PA0433		51.1333	36.7	49.1	56.7667	61.2333	72.3	hypothetical protein	Hypothetical, unclassified, unknown
PA0452		13.4	28.3333	4.93333	44.7667	55.8667	59.7333	probable stomatin-like protein	Membrane proteins
PA0454		65.5667	63.3667	38.4333	69.2	64.5667	76.8	conserved hypothetical protein	Hypothetical, unclassified, unknown
PA0471		29.8667	23.7667	8.46667	70.4	133.133	178.633	probable transmembrane sensor	Transcriptional regulators
PA0472		17.2	18.7333	11.7	31.4	58.8333	100	probable sigma-70 factor, ECF subfamily	Transcriptional regulators
PA0473		50.5667	110.167	77.1333	171.367	261.6	286.533	probable glutathione S-transferase	Putative enzymes
PA0486		62.0333	49.5	40	46.1333	68.9667	74.4	conserved hypothetical protein	Hypothetical, unclassified, unknown
PA0505		553.933	1118.93	297.033	1534.83	2216.7	3219.07	hypothetical protein	Hypothetical, unclassified, unknown
PA0520	nirQ	15.9	42.7	26.4	38.7	52.2667	71.8	regulatory protein NirQ	Central intermediary metabolism
PA0532		18	24.6667	16.0333	28.1	37	50.2333	hypothetical protein	Hypothetical, unclassified, unknown
PA0543		11.6	45.5	12.8	56.7	64.6	70.9	hypothetical protein	Hypothetical, unclassified, unknown
PA0544		49.8	79.2	76.3	72.6667	88.4	120.5	hypothetical protein	Hypothetical, unclassified, unknown
PA0557		5.4	13.1667	8.83333	55.2667	68.2333	75.4667	hypothetical protein	Hypothetical, unclassified, unknown
PA0558		20.0333	34.7	25.2	83.3	70.9333	100.933	conserved hypothetical protein	Hypothetical, unclassified, unknown
PA0564		37.4667	31.9333	20.7333	44.9667	37.4	52.9333	probable transcriptional regulator	Transcriptional regulators
PA0655		170.9	248.233	128.933	263.867	303.3	355.533	hypothetical protein	Hypothetical, unclassified, unknown
PA0667		155.933	166.467	281.3	272.167	290.767	310.233	conserved hypothetical protein	Hypothetical, unclassified, unknown
PA0673		15.7	25.7667	21.2333	36.8	73.1333	80.1333	hypothetical protein	Hypothetical, unclassified, unknown
PA0707	toxR	25.3333	24.7667	24.4667	31.5	32.6667	51.9333	transcriptional regulator ToxR	Transcriptional regulators
PA0713		34.8667	43.2333	118.933	148.6	184.167	157.9	hypothetical protein	Hypothetical, unclassified, unknown
PA0731		66.3333	99.8667	66.1667	219.467	227.033	235.7	hypothetical protein	Hypothetical, unclassified, unknown
PA0737		33.4333	41.7	27	62.5333	74.0667	80.4	hypothetical protein	Hypothetical, unclassified, unknown
PA0761	nadB	113	106.033	96.9	107.367	143.3	131.933	L-aspartate oxidase	Biosynthesis of cofactors, prosthetic groups and carriers
PA0815		13.3667	30.9667	18.3333	35.7667	58.5	56.5	probable transcriptional regulator	Transcriptional regulators
PA0830		18.9333	24.5667	24.2	39.1667	49.6	57.5	hypothetical protein	Hypothetical, unclassified, unknown
PA0851		36.3333	36.8333	36.5667	64.3667	78.2	108.567	hypothetical protein	Hypothetical, unclassified, unknown
PA0868		55.6667	138.667	83.4333	114.3	126.2	224.9	conserved hypothetical protein	Hypothetical, unclassified, unknown
PA0929		21.3667	29.5667	9.03333	45.6	71.3667	96.6	two-component response regulator	Two-component regulatory systems
PA0962		306.567	220.9	511.233	498.233	632.367	538.433	probable dna-binding stress protein	Adaptation, protection
PA1001	phnA	66.4667	43.6667	9.46667	70.5667	62.4667	68.9667	anthranilate synthase component I	Adaptation, protection
PA1003	mvfR	87.8333	41.6	82.2667	140.9	125.967	142.933	Transcriptional regulator	Transcriptional regulators
PA1004	nadA	196.8	214.8	214.433	170.967	242.033	294.433	quinolinate synthetase A	Biosynthesis of cofactors, prosthetic groups and carriers
PA1060		49.4	53.3	31.5667	85.4	85.9	116.233	hypothetical protein	Hypothetical, unclassified, unknown
PA1061		55.8	53.7667	64.5	125.533	124.167	147.4	conserved hypothetical protein	Hypothetical, unclassified, unknown
PA1075		81.2667	116.433	72.6333	85.7667	160.167	150.067	hypothetical protein	Hypothetical, unclassified, unknown
PA1117		59.7667	97.8333	52.7333	182.833	166.267	199.767	hypothetical protein	Hypothetical, unclassified, unknown
PA1118		23.6333	69.4667	10.5	155.533	204.1	221.4	hypothetical protein	Hypothetical, unclassified, unknown
PA1127		32.5667	54.9333	29.6	48.2667	78.2	109.7	probable oxidoreductase	Putative enzymes
PA1130	rhlC	14.4	104.167	22.5667	423.267	617.633	957.967	rhamnosyltransferase 2	Adaptation, protection
PA1131		6.53333	108.333	21.1333	365.067	483.8	824.567	probable MFS transporter	Transport of small molecules
PA1136		11.0667	12.7667	5.86667	26.1333	40.9333	60.1667	probable transcriptional regulator	Transcriptional regulators
PA1145		32.7	39.9667	26.8333	49.4667	59.1	67.9667	probable transcriptional regulator	Transcriptional regulators
PA1198		249.567	936.3	1091.67	1276.47	1440.53	1486.5	conserved hypothetical protein	Hypothetical, unclassified, unknown
PA1209		33.3333	51	26.2333	37.4333	61	70.7667	hypothetical protein	Hypothetical, unclassified, unknown
PA1210		5.36667	28.7333	18.1667	35.0667	43.0333	42.6333	conserved hypothetical protein	Hypothetical, unclassified, unknown
PA1308		129.633	70	96.5333	161.467	179.533	183.533	hypothetical protein	Hypothetical, unclassified, unknown
PA1315		20.2333	42.4667	48.0333	57.8333	99.7667	76.2667	probable transcriptional regulator	Transcriptional regulators
PA1333		313.167	801.233	214.733	796.767	1898.03	1693.77	hypothetical protein	Hypothetical, unclassified, unknown
PA1350		14.7333	69.1333	7.73333	101.867	119.7	129.4	hypothetical protein	Hypothetical, unclassified, unknown
PA1355		2.5	10.9333	7.66667	106.7	133.467	109.467	hypothetical protein	Hypothetical, unclassified, unknown
PA1376	aceK	42.4333	105.6	91.9333	115.767	122.033	128.667	isocitrate dehydrogenase kinase/phosphatase	Central intermediary metabolism
PA1402		21.2667	16.1333	14.0667	15.6667	24.1	38.9667	hypothetical protein	Hypothetical, unclassified, unknown
PA1414		1232.2	3767.6	166.2	2960.8	4363.23	6049.7	hypothetical protein	Hypothetical, unclassified, unknown
PA1471		69	69.3	269.733	1155.53	2175.2	1496.1	hypothetical protein	Hypothetical, unclassified, unknown
PA1521		33.4333	46.6	27.6333	60.3	61	82.1333	probable guanine deaminase	Nucleotide biosynthesis and metabolism
PA1524	xdhA	18.9333	42.6	22.7	58.3667	65.0667	96.9333	xanthine dehydrogenase	Nucleotide biosynthesis and metabolism
PA1544	anr	253.1	469.267	168.267	483.067	744.033	775.867	transcriptional regulator Anr	Transcriptional regulators
PA1545		29.2667	358.033	64.6333	370.667	639.9	858.133	hypothetical protein	Hypothetical, unclassified, unknown
PA1551		93.6667	77.3667	27.8333	75.9667	84.7667	122.667	probable ferredoxin	Energy metabolism
PA1558		34.1667	76.7333	26.0667	52	98.6333	123.267	hypothetical protein	Hypothetical, unclassified, unknown
PA1592		1527.53	1593.97	2990.13	4375.67	6843.9	6547.8	hypothetical protein	Hypothetical, unclassified, unknown
PA1606		30	30.5	17.9667	50.1667	64	52	hypothetical protein	Hypothetical, unclassified, unknown
PA1615		69.9	37.8	54.1667	62.6667	76.8333	76.7333	probable lipase	Putative enzymes
PA1616		94.6333	59.9667	54.6667	102.4	131.267	134.833	conserved hypothetical protein	Hypothetical, unclassified, unknown
PA1651		52.8	43.7333	42	40.6	51.4333	96.0667	probable transporter	Transport of small molecules
PA1676		51.6667	68.7	56.7	118.533	150.633	166.1	hypothetical protein	Hypothetical, unclassified, unknown
PA1728		66.8667	314.833	40.2333	1014.17	1079	1283.4	hypothetical protein	Hypothetical, unclassified, unknown
PA1749		190.7	282.4	176.567	426.767	442.267	477.633	hypothetical protein	Hypothetical, unclassified, unknown
PA1755		35.8667	150.267	57.5667	99.8	186.333	245.2	hypothetical protein	Hypothetical, unclassified, unknown
PA1756	cysH	44.3	42.8667	75.4667	83.7667	106.6	158.733	3'-phosphoadenosine-5'-phosphosulfate reductase	Amino acid biosynthesis and metabolism
PA1803	lon	274.267	214.867	189.5	242.833	278.033	338.133	Lon protease	Translation, post-translational modification, degradation
PA1813		104.1	145.6	111.367	262.9	260.733	276.933	probable hydroxyacylglutathione hydrolase	Putative enzymes
PA1814		100.933	285.533	85.6333	229.667	360.533	417.9	hypothetical protein	Hypothetical, unclassified, unknown
PA1817		24.3	42.7667	20.0667	46.9	56.1667	76.9333	hypothetical protein	Hypothetical, unclassified, unknown
PA1860		27.1667	78.7	24.4	126.1	144.967	164.667	hypothetical protein	Putative enzymes
PA1869		68.6333	327.633	1103.4	1368.6	1549.03	1553.87	probable acyl carrier protein	Fatty acid and phospholipid metabolism
PA1872		24.2333	67.8	23.8333	107.1	131.133	143.433	hypothetical protein	Hypothetical, unclassified, unknown
PA1886	polB	34.1667	36.2333	20.8	38.1667	53	66.6333	DNA polymerase II	DNA replication, recombination, modification and repair
PA1890		48.7667	36.8667	43.7	88.5667	95	112.133	probable glutathione S-transferase	Putative enzymes
PA1891		10.6	17.7	15.1333	59.5	56.5	86.0333	hypothetical protein	Hypothetical, unclassified, unknown
PA1892		22.4667	20.8333	33.2333	165.667	183.433	229.333	hypothetical protein	Hypothetical, unclassified, unknown
PA1893		20.6	27.7333	74.3333	128.867	138.967	182.833	hypothetical protein	Hypothetical, unclassified, unknown
PA1894		34.2	33.5	147.767	497.6	537.567	654.5	hypothetical protein	Hypothetical, unclassified, unknown
PA1896		15.4	41.0333	83.1	158.9	186.767	304.633	hypothetical protein	Hypothetical, unclassified, unknown
PA1897		38.3	78.6	232.6	449.4	526.6	820.5	hypothetical protein	Membrane proteins
PA1898	qscR	42.1667	70.9	73.4	118.367	127.167	196.5	quorum-sensing control repressor	Transcriptional regulators
PA1912		28.4	25.0333	12.7	20	32.2667	52.8667	probable sigma-70 factor, ECF subfamily	Transcriptional regulators
PA1996	ppiC1	38.6333	62.6	39.1333	92.5667	111.9	125.267	peptidyl-prolyl cis-trans isomerase C1	Chaperones & heat shock proteins
PA2024		20.9667	113.767	25.2667	259.867	330.867	371.7	probable ring-cleaving dioxygenase	Putative enzymes
PA2030		17.7333	158.1	20.0667	715.4	969.033	1571.13	hypothetical protein	Hypothetical, unclassified, unknown
PA2031		27.4	774.633	84.5	3413	4515.17	7017.73	hypothetical protein	Hypothetical, unclassified, unknown
PA2035		13.0333	27.7	11.9333	28.1	31.1333	54.6	probable decarboxylase	Putative enzymes
PA2048		15.4333	22.3333	10.4667	43.8667	50.7	89.7	hypothetical protein	Hypothetical, unclassified, unknown
PA2052	cynS	9.7	28.6667	16.8333	36.4333	43.2333	50.6667	cyanate lyase	Central intermediary metabolism
PA2062		11.1667	22.9	13.1333	35.6	87.8	239.2	probable pyridoxal-phosphate dependent enzyme	Putative enzymes
PA2095		19.3333	16.4667	12.4667	22.2667	41.8667	113.167	hypothetical protein	Hypothetical, unclassified, unknown
PA2107		30.2	27.5333	18.2	110.567	172.167	141.233	hypothetical protein	Hypothetical, unclassified, unknown
PA2117		23.9667	47.8	31.2333	47.0333	48.7333	67.1	hypothetical protein	Hypothetical, unclassified, unknown
PA2123		50.3333	43.0333	26	64.1	87.6333	110.433	probable transcriptional regulator	Transcriptional regulators
PA2136		8.5	9.46667	6.36667	48.7	57.8	53.2333	hypothetical protein	Hypothetical, unclassified, unknown
PA2137		4.1	26.5333	3.46667	132.4	258.367	135.833	hypothetical protein	Hypothetical, unclassified, unknown
PA2138		10.6333	21.0333	8.43333	100.5	199.6	119.033	probable ATP-dependent DNA ligase	DNA replication, recombination, modification and repair
PA2139		3.5	3.7	7.26667	96.7667	183.4	110.633	hypothetical protein	Hypothetical, unclassified, unknown
PA2140		6.46667	3.93333	4.1	113.167	165.7	122.733	probable metallothionein	Central intermediary metabolism
PA2141		2.86667	4.5	3.16667	56.6667	134.933	85.8	hypothetical protein	Hypothetical, unclassified, unknown
PA2142		11.5333	11.4	5.8	139.167	237.733	156.1	probable short-chain dehydrogenase	Putative enzymes
PA2143		12.2333	10.5	8.66667	854.567	970.8	976.533	hypothetical protein	Hypothetical, unclassified, unknown
PA2145		23.7667	65.4667	9.53333	109.5	255.933	218.167	hypothetical protein	Hypothetical, unclassified, unknown
PA2146		21.6667	53.0667	16.8333	5684	8239.43	9145.23	conserved hypothetical protein	Hypothetical, unclassified, unknown
PA2166		34.4	132.133	21.0667	2548.47	4510.27	3078.77	hypothetical protein	Hypothetical, unclassified, unknown
PA2170		5.3	10.9333	3.7	286.333	521.233	314.867	hypothetical protein	Hypothetical, unclassified, unknown
PA2174		8.76667	133.767	36.6667	1389.53	1159.67	1699.03	hypothetical protein	Hypothetical, unclassified, unknown
PA2178		13.0667	8.93333	4.4	206.233	322.1	196.667	hypothetical protein	Hypothetical, unclassified, unknown
PA2182		11.4333	23.4	13.7	145.367	233.3	259.167	hypothetical protein	Hypothetical, unclassified, unknown
PA2185	katN	4.53333	10.3667	1.76667	72.7	161.7	120.067	non-heme catalase KatN	Adaptation, protection
PA2186		27.0333	39.2333	19.3667	145.833	238.367	262.633	hypothetical protein	Hypothetical, unclassified, unknown
PA2189		16.0667	31.1667	11.6333	150.767	228.433	151	hypothetical protein	Hypothetical, unclassified, unknown
PA2190		8.6	169.333	9.76667	4092.7	5772.77	5324.47	conserved hypothetical protein	Hypothetical, unclassified, unknown
PA2192		1.7	1.83333	0.833333	93.6	167.6	111.567	conserved hypothetical protein	Hypothetical, unclassified, unknown
PA2193	hcnA	44.5	104.033	34.3	121	158.867	143.367	hydrogen cyanide synthase HcnA	Central intermediary metabolism
PA2196		32.9333	43.5667	20.9	74.5	102.3	134.467	probable transcriptional regulator	Transcriptional regulators
PA2197		26.8	69.7667	36.4	78.9	169.567	186.5	conserved hypothetical protein	Putative enzymes
PA2199		52.1667	58.2333	76.2	64	74.9667	98.3667	probable dehydrogenase	Putative enzymes
PA2200		19.7333	28.5333	20.5667	32.9667	48.7667	62.6	conserved hypothetical protein	Hypothetical, unclassified, unknown
PA2259	ptxS	62.5667	171.033	49.4333	164.1	193.267	445.833	transcriptional regulator PtxS	Transcriptional regulators
PA2260		12.9667	70.4333	12.6667	47.8	81.9	170.5	hypothetical protein	Carbon compound catabolism
PA2261		7.36667	23.7333	4.53333	22.0667	31.1667	82.6333	probable 2-ketogluconate kinase	Carbon compound catabolism
PA2262		2.26667	17.6	4.3	13.5	23.0667	45.5667	probable 2-ketogluconate transporter	Transport of small molecules
PA2263		11.6	36.7333	9.43333	40.4667	65.0667	95.5667	probable 2-hydroxyacid dehydrogenase	Putative enzymes
PA2273		13.7667	40.7333	30.6	45.0333	91.2333	111.533	probable transcriptional regulator	Transcriptional regulators
PA2274		13.0333	29.7667	18.2	161.667	458.367	356.867	hypothetical protein	Hypothetical, unclassified, unknown
PA2276		5.8	5.5	13.4	27.3667	31.7667	43.1333	probable transcriptional regulator	Transcriptional regulators
PA2301		42.5333	60.1333	50.8	130.9	154.633	140.633	hypothetical protein	Hypothetical, unclassified, unknown
PA2302		30.2	57.1	31.1	88.1	111.1	105.6	probable non-ribosomal peptide synthetase	Putative enzymes
PA2304		34.5	111.067	100.567	255.033	358.9	298.633	hypothetical protein	Hypothetical, unclassified, unknown
PA2306		37.9333	67.7333	51.2333	151.767	212.4	212.767	conserved hypothetical protein	Hypothetical, unclassified, unknown
PA2311		41	48.6333	38.9	31.8	40.6333	73.6667	hypothetical protein	Hypothetical, unclassified, unknown
PA2331		22.1667	28.1	10.8	28.3333	32.6333	52.4667	hypothetical protein	Hypothetical, unclassified, unknown
PA2338		6.4	16.8	23.3333	34.6	27.7	43.4333	probable binding protein component of ABC maltose/mannitol transporter	Transport of small molecules
PA2380		86.7	87.3667	56.5333	239.733	261.633	322.933	hypothetical protein	Hypothetical, unclassified, unknown
PA2384		59.4333	24.2333	48.9333	64.4667	87	78.1	hypothetical protein	Hypothetical, unclassified, unknown
PA2418		7.33333	23.4667	3.76667	19.6333	28.9667	49.2667	hypothetical protein	Hypothetical, unclassified, unknown
PA2434		30.2333	72.8667	29.7	84	104.733	96.8	hypothetical protein	Hypothetical, unclassified, unknown
PA2464		281.467	305.567	334.067	388.367	362.1	482.567	hypothetical protein	Hypothetical, unclassified, unknown
PA2467		19.7333	25.9333	6.06667	34.3333	59.9667	82.0333	probable transmembrane sensor	Transcriptional regulators
PA2468		18	18.5	6.3	25.9	46.1	55.8667	probable sigma-70 factor, ECF subfamily	Transcriptional regulators
PA2484		119.667	126.867	46.8667	156.667	194.7	204.833	conserved hypothetical protein	Hypothetical, unclassified, unknown
PA2491		85.3333	122.367	97.9333	170.7	225.1	238.933	probable oxidoreductase	Putative enzymes
PA2551		118.233	57.6333	65.4	98.2667	145.833	191.3	probable transcriptional regulator	Transcriptional regulators
PA2564		5.1	77.2	7.3	307.267	408.733	417.967	hypothetical protein	Hypothetical, unclassified, unknown
PA2565		42.4	157.7	26.6333	661.633	954.233	857.467	hypothetical protein	Hypothetical, unclassified, unknown
PA2566		10.8667	111.467	18.0667	423.067	578.667	628.5	conserved hypothetical protein	Hypothetical, unclassified, unknown
PA2570	pa1L	62	307.033	14.4	5170.83	7320.47	7407.9	PA-I galactophilic lectin	Motility & Attachment
PA2582		638.067	561.5	665.833	855.933	1023.57	1074.8	hypothetical protein	Hypothetical, unclassified, unknown
PA2591		72.9333	254.933	137.467	419.8	405.267	525.8	probable transcriptional regulator	Transcriptional regulators
PA2622	cspD	80.3	1014.47	337	1852.1	2526.87	2384.1	cold-shock protein CspD	Adaptation, protection
PA2631		288.8	337.9	227.367	280.5	416.133	466.933	probable acetyl transferase	Putative enzymes
PA2694		14.2667	16.5333	12.1	40.2	79.8333	65.9	probable thioredoxin	Energy metabolism
PA2702		51.7	44.8	55	98.6	121.733	121.6	hypothetical protein	Hypothetical, unclassified, unknown
PA2703		27.2	14.8667	25.9	42.6667	52.2	46.5667	hypothetical protein	Hypothetical, unclassified, unknown
PA2705		32.7667	44	30.2333	74.2	69.4333	80.7	hypothetical protein	Hypothetical, unclassified, unknown
PA2706		90.7	125.833	72.8667	154.367	199.7	214.567	hypothetical protein	Hypothetical, unclassified, unknown
PA2709	cysK	124.433	337.533	205.267	405.867	559.8	574.5	cysteine synthase A	Amino acid biosynthesis and metabolism
PA2710		42.6667	58.9	51	109.767	115.133	160.633	hypothetical protein	Hypothetical, unclassified, unknown
PA2713		22.2667	48	20.7333	46.1	67.2333	55	conserved hypothetical protein	Hypothetical, unclassified, unknown
PA2718		56.3	114.167	55.4667	320.533	392.5	363.133	probable transcriptional regulator	Transcriptional regulators
PA2719		5.53333	15.0333	8.03333	38.0667	56.8667	56.5333	hypothetical protein	Hypothetical, unclassified, unknown
PA2722		9.26667	26.1667	2.63333	42.5667	55.1	52.1667	hypothetical protein	Hypothetical, unclassified, unknown
PA2746		21.3	423.5	19.6667	1178.27	2029.53	2366.8	hypothetical protein	Hypothetical, unclassified, unknown
PA2764		17.9667	80.2333	26.9	80.2	100.567	131.067	hypothetical protein	Hypothetical, unclassified, unknown
PA2773		25.3667	12.7333	15.8333	35.8333	53.6667	45.4333	hypothetical protein	Hypothetical, unclassified, unknown
PA2786		10.3	20.5667	12.5333	41.1667	173.667	758.467	hypothetical protein	Hypothetical, unclassified, unknown
PA2817		132.167	87.2333	143.933	176.7	231.067	196.933	hypothetical protein	Hypothetical, unclassified, unknown
PA2827		151	679.133	216.733	720.967	1052.23	1203.67	conserved hypothetical protein	Hypothetical, unclassified, unknown
PA2844		12.2	14.8667	13.5333	17.0333	21.1667	55.6667	conserved hypothetical protein	Hypothetical, unclassified, unknown
PA2845		24.8	22.1667	13.2667	22.6	69.9	301.267	hypothetical protein	Hypothetical, unclassified, unknown
PA2878		16.8667	28.7667	20.1667	38.8333	32.2333	45.5667	hypothetical protein	Hypothetical, unclassified, unknown
PA2883		365.6	996.833	222.267	1419.37	1977.13	2209.37	hypothetical protein	Hypothetical, unclassified, unknown
PA2884		81.0667	66.9667	52.0333	93.1667	128.467	130.6	hypothetical protein	Hypothetical, unclassified, unknown
PA2892		21.8667	25.2667	20.7667	32.0333	54.4667	49.9333	probable short-chain dehydrogenase	Putative enzymes
PA2897		87	206.567	55.8667	421.067	517.767	518.6	probable transcriptional regulator	Transcriptional regulators
PA2899		66.0333	97.8667	70.8667	126.1	138.267	150.967	probable transcriptional regulator	Transcriptional regulators
PA2918		62.9667	110.3	61.7333	200.4	282.7	340.2	probable short-chain dehydrogenase	Putative enzymes
PA2937		13.2667	304.033	58.3	1895	3768.87	4588.23	hypothetical protein	Hypothetical, unclassified, unknown
PA3010		117.467	98.9	79.9	211.6	238.1	219.367	hypothetical protein	Hypothetical, unclassified, unknown
PA3017		81.5	298.433	157.2	432.133	479.467	486.8	conserved hypothetical protein	Hypothetical, unclassified, unknown
PA3033		228.667	191.633	161.033	239.2	379.2	435.133	hypothetical protein	Hypothetical, unclassified, unknown
PA3049	rmf	41.7	1772.27	144.067	4555.33	6638.23	9405.93	ribosome modulation factor	Translation, post-translational modification, degradation
PA3118	leuB	57.9667	67.5	51.2	73.1	79.2333	98.1667	3-isopropylmalate dehydrogenase	Amino acid biosynthesis and metabolism
PA3120	leuD	42.1333	59.1667	26.1333	52.9667	69.7667	100.633	3-isopropylmalate dehydratase small subunit	Amino acid biosynthesis and metabolism
PA3121	leuC	72.2667	68.1333	33.5667	57.3667	83.7667	131.8	3-isopropylmalate dehydratase large subunit	Amino acid biosynthesis and metabolism
PA3126	ibpA	13.3333	85.5	23.6667	87.7667	281.367	153.633	heat-shock protein IbpA	Chaperones & heat shock proteins
PA3130		28.7333	44.2667	47.9	32.6333	46.4333	79.2667	hypothetical protein	Hypothetical, unclassified, unknown
PA3180		5.93333	26.3667	12.7	41.2667	49.1333	48.6333	hypothetical protein	Hypothetical, unclassified, unknown
PA3195	gapA	162.8	139.133	221.467	167.633	203.433	377.567	glyceraldehyde 3-phosphate dehydrogenase	Carbon compound catabolism
PA3214		110.133	45.5667	69.0667	136.3	134.8	139.367	hypothetical protein	Hypothetical, unclassified, unknown
PA3259		64.6667	72.7	56.8333	106.6	163.567	182.333	hypothetical protein	Hypothetical, unclassified, unknown
PA3260		96.9667	158.167	124.533	157.367	248.267	203.067	probable transcriptional regulator	Transcriptional regulators
PA3272		33.6667	54.5333	22.9	111.6	121.733	122.167	probable ATP-dependent DNA helicase	DNA replication, recombination, modification and repair
PA3326		52.7333	523.733	716.367	858.1	902.167	1022.83	probable Clp-family ATP-dependent protease	Translation, post-translational modification, degradation
PA3342		14.4667	31.5667	16.5667	43.9667	38.5	47.4667	hypothetical protein	Membrane proteins
PA3361	lecB	18.6667	907.833	27.9	4315.6	6509.07	8135	fucose-binding lectin PA-IIL	Motility & Attachment
PA3362		24.2	40.8667	16.6333	67.6	82.9667	90.2333	hypothetical protein	Hypothetical, unclassified, unknown
PA3415		14.8667	124.033	21.1667	262.567	336.8	377.233	probable dihydrolipoamide acetyltransferase	Energy metabolism
PA3416		13.2667	118.333	7.56667	175.667	228.167	269.433	probable pyruvate dehydrogenase E1 component, beta chain	Energy metabolism
PA3417		6.2	151.133	11.3	271.9	360.4	438.3	probable pyruvate dehydrogenase E1 component, alpha subunit	Energy metabolism
PA3418	ldh	23.9	376.6	33.9667	853.767	943.3	1204	leucine dehydrogenase	Amino acid biosynthesis and metabolism
PA3430		28.8	31.6	16.4	53.3667	54.0333	69.2333	probable aldolase	Putative enzymes
PA3450		85.0333	50.0667	92.7	42.6	91.8667	282.667	probable antioxidant protein	Adaptation, protection
PA3451		7.63333	220.767	27	559.733	598.3	705.567	hypothetical protein	Hypothetical, unclassified, unknown
PA3458		46	48.7	34.0667	48.6333	54.9	68.4333	probable transcriptional regulator	Transcriptional regulators
PA3472		33.9	42	54.5333	194.933	273.9	242.867	hypothetical protein	Hypothetical, unclassified, unknown
PA3475	pheC	38.6	60.0667	34.3	107.567	107.667	139.367	cyclohexadienyl dehydratase precursor	Amino acid biosynthesis and metabolism
PA3476	rhlI	134.033	758.8	331.8	1014.87	1090.23	1359.73	autoinducer synthesis protein RhlI	Adaptation, protection
PA3520		12.5333	36.4333	16.2333	434.233	557.1	632.467	hypothetical protein	Hypothetical, unclassified, unknown
PA3533		1016.37	1207.4	1245.23	1566.33	2079.37	1870.13	conserved hypothetical protein	Hypothetical, unclassified, unknown
PA3542	alg44	17.5667	19.4667	22.9	77.0667	98.0667	86.1	alginate biosynthesis protein Alg44	Secreted Factors toxins, enzymes, alginate
PA3544	algE	12.3333	16.7333	12.3333	30.9667	35.0333	36.2333	Alginate production outer membrane protein AlgE precursor	Secreted Factors toxins, enzymes, alginate
PA3549	algJ	21.2333	23.1	14.6	41.8	60.8	57.5667	alginate o-acetyltransferase AlgJ	Secreted Factors toxins, enzymes, alginate
PA3550	algF	20	17.8667	15.4	67.5667	127.533	108.5	alginate o-acetyltransferase AlgF	Secreted Factors toxins, enzymes, alginate
PA3551	algA	22.2	41.1	21.5667	91.2	161.467	144.7	phosphomannose isomerase / guanosine 5'-diphospho-D-mannose pyrophosphorylase	Secreted Factors toxins, enzymes, alginate
PA3563	fruR	138.7	89.3667	81.0667	130.267	152.867	194.133	fructose transport system repressor FruR	Transport of small molecules
PA3572		216.1	97.8	30.2	466.467	483.8	506.033	hypothetical protein	Hypothetical, unclassified, unknown
PA3577		88.7667	255.867	88.6667	250.233	272.633	507.567	hypothetical protein	Hypothetical, unclassified, unknown
PA3615		66.2667	105.733	52.8	152.9	149.1	170.9	hypothetical protein	Hypothetical, unclassified, unknown
PA3619		14.9333	10.2333	7.9	34.9	28.8	42.8333	hypothetical protein	Hypothetical, unclassified, unknown
PA3622	rpoS	210.3	736.3	811.867	1974.1	2206.47	3135.1	sigma factor RpoS	Transcriptional regulators
PA3657	map	376.367	421.5	526.167	626.533	737.467	683.533	methionine aminopeptidase	Translation, post-translational modification, degradation
PA3661		26.3	23.7667	42.2	54.4667	71.4667	78.1333	hypothetical protein	Hypothetical, unclassified, unknown
PA3688		12.9	188.167	29.3667	393.633	382.3	519.133	hypothetical protein	Hypothetical, unclassified, unknown
PA3712		40.4333	240.6	280.2	374.1	573.1	457.733	hypothetical protein	Hypothetical, unclassified, unknown
PA3719		18.0333	34.2333	9.4	19.9	42.8667	60.6	hypothetical protein	Hypothetical, unclassified, unknown
PA3734		33.9	59.3333	24	132.867	243.5	321.4	hypothetical protein	Hypothetical, unclassified, unknown
PA3757		25.1	47.6667	44.9333	89.6667	126	133.333	probable transcriptional regulator	Transcriptional regulators
PA3758		16.6	43.2333	34	49.8667	41.3667	61.7333	probable N-acetylglucosamine-6-phosphate deacetylase	Central intermediary metabolism
PA3797		85.5667	164.6	64.9667	140.467	201.133	211.467	conserved hypothetical protein	Hypothetical, unclassified, unknown
PA3808		326.367	309.133	245.4	608.633	853.433	1179.9	conserved hypothetical protein	Hypothetical, unclassified, unknown
PA3813	iscU	291.367	267.433	219.533	191.7	384.067	417.333	probable iron-binding protein IscU	Biosynthesis of cofactors, prosthetic groups and carriers
PA3819		954.833	1028.97	1632.2	3951.37	4698.8	5698.53	conserved hypothetical protein	Hypothetical, unclassified, unknown
PA3844		41.7667	82.2	36.1333	134.7	224.9	284.933	hypothetical protein	Hypothetical, unclassified, unknown
PA3847		30.1	32.3333	36.3	53.2	51.4333	55	conserved hypothetical protein	Hypothetical, unclassified, unknown
PA3952		33.9667	47.5333	37.4333	68.6333	102.467	74.3667	hypothetical protein	Hypothetical, unclassified, unknown
PA3985		34.2333	36.5667	20.3	45.6	41.8667	54.7333	conserved hypothetical protein	Hypothetical, unclassified, unknown
PA4019		112.833	93.5	52.3333	89.3667	112.733	127.567	probable aromatic acid decarboxylase	Putative enzymes
PA4024	eutB	129.933	62.0667	211.1	127.6	125.667	589.167	ethanolamine ammonia-lyase large subunit	Central intermediary metabolism
PA4025		131.967	76.4667	121.3	126.933	132.667	438.267	probable ethanolamine ammonia-lyase light chain	Carbon compound catabolism
PA4026		52.5667	57.4	61.6333	56.4	75.3667	90.2667	probable acetyltransferase	Putative enzymes
PA4027		43.7667	75.9333	52.0333	118.767	133.067	166.633	hypothetical protein	Hypothetical, unclassified, unknown
PA4074		3.23333	4.56667	2.2	20.9	21.7333	32.2667	probable transcriptional regulator	Transcriptional regulators
PA4079		58.3667	101.367	49.0667	86.9333	119.633	150.6	probable dehydrogenase	Putative enzymes
PA4090		164.8	273.133	449.967	456.267	574.633	666.833	hypothetical protein	Hypothetical, unclassified, unknown
PA4133		24	24.4667	19.1333	190.4	244.567	252.533	cytochrome c oxidase subunit (cbb3-type)	Energy metabolism
PA4172		3.1	6.06667	9.8	146.767	226.833	200.833	probable nuclease	DNA replication, recombination, modification and repair
PA4206	mexH	18.1333	11.1	27.1	408.4	676.667	607.733	probable RND efflux membrane fusion protein precursor	Transport of small molecules
PA4207	mexI	10.3667	20.8333	20.5	147.5	248.533	162.467	probable RND efflux transporter	Transport of small molecules
PA4208	opmD	21.6333	27.9333	26.4667	213.067	269.667	231.833	probable outer membrane protein precursor	Transport of small molecules
PA4220		6.06667	1.56667	5.73333	14.0667	12.6	35.5333	hypothetical protein	Hypothetical, unclassified, unknown
PA4293		10.0333	21.9333	13.9667	180.3	185.2	220.967	probable two-component sensor	Two-component regulatory systems
PA4306		19.4333	820.733	98.3667	1281.43	1513.03	1836.37	hypothetical protein	Hypothetical, unclassified, unknown
PA4325		135.967	408.733	199.367	738.2	669	1156.4	hypothetical protein	Hypothetical, unclassified, unknown
PA4390		54.5	25.4	40.1333	65	83.9	65.4667	hypothetical protein	Hypothetical, unclassified, unknown
PA4401		70.9	66.8	37.6333	68.9333	90	80.4333	probable glutathione S-transferase	Putative enzymes
PA4442	cysN	79.6333	42.6	118	46.5	108.267	248.567	ATP sulfurylase GTP-binding subunit/APS kinase	Amino acid biosynthesis and metabolism
PA4443	cysD	159.133	76.1	263.433	86.7333	186.633	457.3	ATP sulfurylase small subunit	Amino acid biosynthesis and metabolism
PA4444	mltB1	37.2667	43.2	55.5	172.567	196.967	177.3	soluble and membrane-bound lytic transglycosylases	Cell wall / LPS / capsule
PA4468	sodM	18.2	25.3667	20.1667	32.3667	39.7	50.9	superoxide dismutase	Adaptation, protection
PA4570		49.4	51.4667	47.9	191.4	286.3	300.833	hypothetical protein	Hypothetical, unclassified, unknown
PA4572	fklB	172.167	87.3	230.767	288.167	361.533	364.833	peptidyl-prolyl cis-trans isomerase FklB	Chaperones & heat shock proteins
PA4573		39.7333	149.533	27.1667	763	864.267	790.633	hypothetical protein	Hypothetical, unclassified, unknown
PA4603		31.9	21.1	20.2667	30.3667	30.8333	54.1	hypothetical protein	Hypothetical, unclassified, unknown
PA4611		308.833	774.133	194.7	1670.73	2541.77	3349	hypothetical protein	Hypothetical, unclassified, unknown
PA4677		73.9	145.567	98.2667	173.2	203.133	212.333	hypothetical protein	Hypothetical, unclassified, unknown
PA4679		73.1	42.3333	49.6333	84.7333	88.5	78.6333	hypothetical protein	Hypothetical, unclassified, unknown
PA4687	hitA	161.933	99.3	126.167	252.8	270.3	284.533	ferric iron-binding periplasmic protein HitA	Transport of small molecules
PA4726	cbrB	250.6	407.967	228.7	353.667	431.2	584.867	two-component response regulator CbrB	Carbon compound catabolism
PA4733	acsB	49.6667	105.033	107.7	114.9	139.933	184.5	acetyl-coenzyme A synthetase	Central intermediary metabolism
PA4762	grpE	100.533	108.7	169.2	91.4667	242	144.333	heat shock protein GrpE	Chaperones & heat shock proteins
PA4791		94	128.633	60.7333	144.067	162.433	222.6	hypothetical protein	Hypothetical, unclassified, unknown
PA4831		22.5333	43.6333	31.3	46.7333	59.9333	61.3	probable transcriptional regulator	Transcriptional regulators
PA4833		27.0333	52.1667	28.1333	60.6	64.9	67.0667	conserved hypothetical protein	Hypothetical, unclassified, unknown
PA4870		76.7333	167.667	57.4667	524.533	657.667	1016.6	conserved hypothetical protein	Hypothetical, unclassified, unknown
PA4881		20.8667	91.1333	22.0667	96.3667	126.9	131.3	hypothetical protein	Hypothetical, unclassified, unknown
PA4907		89.7	46.3333	130.767	116.033	134.6	152.8	probable short-chain dehydrogenase	Putative enzymes
PA4993		44	41.9333	22.8333	53.2333	47.2667	74.5	hypothetical protein	Hypothetical, unclassified, unknown
PA5018	msrA	99.3333	152.467	108.667	153.933	266.8	282.7	peptide methionine sulfoxide reductase	Translation, post-translational modification, degradation
PA5023		31.8667	40.4333	31.1333	37.1667	53.2667	58.3	conserved hypothetical protein	Hypothetical, unclassified, unknown
PA5025	metY	35.1	26.7333	45.6667	23.5667	42.9333	96.6667	homocysteine synthase	Amino acid biosynthesis and metabolism
PA5026		22.6333	27.4333	23.5333	57.8333	50.2	74.2	hypothetical protein	Hypothetical, unclassified, unknown
PA5047		128.133	61.3333	83.2667	126.767	125.567	137.067	hypothetical protein	Hypothetical, unclassified, unknown
PA5061		97.3	111.867	83.7667	204.633	310.467	266.833	conserved hypothetical protein	Hypothetical, unclassified, unknown
PA5073		102.6	107.933	82.5	149.567	203.533	215.1	hypothetical protein	Hypothetical, unclassified, unknown
PA5151		47.3667	43.3	32.2333	34.9	49.0667	58.5	hypothetical protein	Hypothetical, unclassified, unknown
PA5161	rmlB	195.467	170.367	149.567	295.667	343.933	338.8	dTDP-D-glucose 4,6-dehydratase	Cell wall / LPS / capsule
PA5162	rmlD	235.767	170.3	167.733	437	481.867	566.333	dTDP-4-dehydrorhamnose reductase	Cell wall / LPS / capsule
PA5163	rmlA	395.567	281.467	329.8	502.967	609.5	576.233	glucose-1-phosphate thymidylyltransferase	Cell wall / LPS / capsule
PA5164	rmlC	201.367	145.367	154.367	428.2	529.033	453.4	dTDP-4-dehydrorhamnose 3,5-epimerase	Cell wall / LPS / capsule
PA5165		98.8	84.5667	79.3333	89.1333	83.5667	132.267	probable two-component sensor	Two-component regulatory systems
PA5166		75.8333	60.8	84.6333	72.1667	92.9	113.8	probable two-component response regulator	Two-component regulatory systems
PA5179		43.7	48.5333	23.0333	47.3333	60.1667	81.5	probable transcriptional regulator	Transcriptional regulators
PA5182		753.733	235.133	627.233	1162.57	1813.9	1451.2	hypothetical protein	Hypothetical, unclassified, unknown
PA5185		26.5333	34.1	15.8	31.2333	34.4667	48.5667	conserved hypothetical protein	Hypothetical, unclassified, unknown
PA5187		44.7333	38.6	17.1	31.6333	36.4667	57.7667	probable acyl-CoA dehydrogenase	Putative enzymes
PA5247		114.333	116.367	71.1333	90.6667	128.6	144.9	conserved hypothetical protein	Hypothetical, unclassified, unknown
PA5255	algQ	530.033	634.833	773.433	956.367	1168.57	1053.7	Alginate regulatory protein AlgQ	Transcriptional regulators
PA5269		60.5667	59.4	53.4333	59.4333	85.1	107.2	hypothetical protein	Hypothetical, unclassified, unknown
PA5276	lppL	675.267	880.1	868.7	969.033	1354.2	1659.4	Lipopeptide LppL precursor	Cell wall / LPS / capsule
PA5288	glnK	616.3	474.733	664.167	1025.1	1495.63	1270.6	nitrogen regulatory protein P-II 2	Central intermediary metabolism
PA5289		273.367	178.3	282.5	341.133	432.367	456.867	hypothetical protein	Hypothetical, unclassified, unknown
PA5318		22.9	20.4333	18.5333	35.7	33.2667	46.9667	hypothetical protein	Hypothetical, unclassified, unknown
PA5346		164.033	190.2	142.8	215.167	241.733	256.033	hypothetical protein	Hypothetical, unclassified, unknown
PA5373	betB	40.5333	106.8	69.7667	54.7	142.6	222.8	betaine aldehyde dehydrogenase	Adaptation, protection
PA5446		1295	1481.93	709.8	2373.2	3611.2	5634.23	hypothetical protein	Hypothetical, unclassified, unknown
PA5460		20.1667	13.7667	24.8333	780.733	2433.57	3225.17	hypothetical protein	Hypothetical, unclassified, unknown
PA5461		468.433	172	439.967	526.667	593.633	847.833	hypothetical protein	Hypothetical, unclassified, unknown
PA5473		25.9	22.2667	16.6667	42.7667	42.3	43.6333	conserved hypothetical protein	Hypothetical, unclassified, unknown
Table S5 - Cluster 3
All data raw and the average of three replicates					Genes shaded grey - mentioned in the text
PA number	Gene name	LP	SP	8	14	24	48	Protein name	Functional class
PA0106	coxA	13.9333	541.867	33.3667	331.5	213.4	205.133	cytochrome c oxidase, subunit I	Energy metabolism
PA0107		10	505.1	38.5667	349.533	255.333	225.2	conserved hypothetical protein	Energy metabolism
PA0108	coIII	22.6	501.333	50.5667	524.6	368.133	324.233	cytochrome c oxidase, subunit III	Energy metabolism
PA0110		29.4	292.233	38.3333	208.867	139.167	134.267	hypothetical protein	Hypothetical, unclassified, unknown
PA0111		6.8	204.667	20.2333	161.167	93.8333	102.7	hypothetical protein	Hypothetical, unclassified, unknown
PA0112		10.3667	98.1333	19.6667	91.2667	55.3	66.9	hypothetical protein	Hypothetical, unclassified, unknown
PA0116		31.3333	51.6	28.8	54.5667	46.4333	46.7667	hypothetical protein	Hypothetical, unclassified, unknown
PA0153	pcaH	28.9333	45.7667	33.2	32.5	34.0333	60.7333	protocatechuate 3,4-dioxygenase, beta subunit	Carbon compound catabolism
PA0154	pcaG	36.7333	71.5667	35.4333	42.0333	38.7	64.6	protocatechuate 3,4-dioxygenase, alpha subunit	Carbon compound catabolism
PA0156		68.5667	200.6	96.0333	212.067	158.233	138.033	probable RND efflux membrane fusion protein precursor	Transport of small molecules
PA0179		38.3333	1375.53	146.167	1592.6	1134.2	915.267	probable two-component response regulator	Two-component regulatory systems
PA0195	pntA	26.7333	100.733	40.9667	82.8333	83.2333	69.8333	still frameshift pyridine nucleotide transhydrogenase alpha subunit	Transport of small molecules
PA0232	pcaC	21.1667	87.2333	23.9	53.6667	49.4667	46.3667	gamma-carboxymuconolactone decarboxylase	Carbon compound catabolism
PA0239		18.4333	44	9.26667	19.2667	15.2667	33.9333	hypothetical protein	Hypothetical, unclassified, unknown
PA0245	aroQ2	34	78.9	22	50.7	42.9667	54.3333	3-dehydroquinate dehydratase	Amino acid biosynthesis and metabolism
PA0249		14.5667	60.6	27.8333	40.0333	49.5667	56.0333	probable acetyltransferase	Putative enzymes
PA0275		34.7667	89.2	33.3667	80.5	67.8667	71.2333	probable transcriptional regulator	Transcriptional regulators
PA0289		39.3	84.8	31.8667	44.9667	51.4333	64.7333	probable transcriptional regulator	Transcriptional regulators
PA0347	glpQ	9.96667	42	21.0333	22.4667	25.2333	37	glycerophosphoryl diester phosphodiesterase, periplasmic	Fatty acid and phospholipid metabolism
PA0348		22.7667	43.4	16.3333	24.1	25.2333	47.8	hypothetical protein	Hypothetical, unclassified, unknown
PA0351		80.1	95.2	55.5667	59.9	77.3333	116.633	conserved hypothetical protein	Hypothetical, unclassified, unknown
PA0361		35.9667	61.6667	30.4667	57.6333	57.0667	59.8	probable gamma-glutamyltranspeptidase precursor	Amino acid biosynthesis and metabolism
PA0365		48.4	124.233	57.7333	131.033	157.667	151.233	hypothetical protein	Hypothetical, unclassified, unknown
PA0366		40.1333	98.4333	22.3	53.7667	115.533	90.0333	probable aldehyde dehydrogenase	Putative enzymes
PA0376	rpoH	1071.5	2387.4	1343	1750.4	2113.57	2132.37	sigma factor RpoH	Transcriptional regulators
PA0441	dht	6.36667	136.733	2.26667	67.6333	56.8	100.033	dihydropyrimidinase	Nucleotide biosynthesis and metabolism
PA0451		12	107.767	12.0333	65.7667	79.9667	115.233	conserved hypothetical protein	Hypothetical, unclassified, unknown
PA0459		27.6667	143.767	17.0667	106.533	80.5	79.7	probable ClpA/B protease ATP binding subunit	Translation, post-translational modification, degradation
PA0468		45.6	124.6	44.4	106.333	78.6	74.8	hypothetical protein	Hypothetical, unclassified, unknown
PA0476		12.5667	36.6333	10.2667	13.0667	15.4	35.4	probable permease	Transport of small molecules
PA0506		99.2333	193.233	65.5	177	187.233	164.9	probable acyl-CoA dehydrogenase	Putative enzymes
PA0529		32.8667	62.1667	18.3333	38.1333	67.0333	69.2333	conserved hypothetical protein	Hypothetical, unclassified, unknown
PA0566		59.3	100.033	40.2667	61.2667	75.6667	81.1333	hypothetical protein	Hypothetical, unclassified, unknown
PA0598		63.2667	107.667	24.6	97.8667	103.667	104.5	hypothetical protein	Hypothetical, unclassified, unknown
PA0599		37.0667	108.433	51.4333	75.4333	78.0333	99.2333	hypothetical protein	Hypothetical, unclassified, unknown
PA0665		166.3	697.533	325.7	422.567	697.567	800.7	conserved hypothetical protein	Hypothetical, unclassified, unknown
PA0679		21.5	34.4333	10.9333	22.5333	17.5667	35.1667	hypothetical protein	Hypothetical, unclassified, unknown
PA0709		29.8	71.4667	17.7333	54	57	37.1333	hypothetical protein	Hypothetical, unclassified, unknown
PA0722		36.8333	81.8	48.5667	73	69.4	73.7667	hypothetical protein of bacteriophage Pf1	Related to phage, transposon, or plasmid
PA0784		46.2333	137.067	55.6667	143	87.1667	89.5	probable transcriptional regulator	Transcriptional regulators
PA0792	prpD	30.6333	77.7667	53.7	61.8667	61.7333	90.1667	propionate catabolic protein PrpD	Carbon compound catabolism
PA0801		27.0667	69.2333	18.2333	33.3667	56.5667	77.3	hypothetical protein	Hypothetical, unclassified, unknown
PA0810		41.9667	117.567	26.5333	84.4	87.7667	119.4	probable haloacid dehalogenase	Carbon compound catabolism
PA0814		21.9	60.2333	15.4333	75.3333	68	79.0667	conserved hypothetical protein	Hypothetical, unclassified, unknown
PA0838		136.233	427.667	94.6667	370.5	293.533	252.8	probable glutathione peroxidase	Putative enzymes
PA0862		174.933	456	257.8	514.533	367.8	485.233	hypothetical protein	Hypothetical, unclassified, unknown
PA0876		97.5667	130.9	53.3333	99.3333	100.633	105	probable transcriptional regulator	Transcriptional regulators
PA0894		16.7333	36.2	8.76667	23.6667	31.8333	40.3667	hypothetical protein	Hypothetical, unclassified, unknown
PA0935		58.1333	112.9	46.0667	48.3	59.9333	96.9667	conserved hypothetical protein	Hypothetical, unclassified, unknown
PA0940		13.9333	48.8	17.0333	28.6	30.2	37.4	hypothetical protein	Hypothetical, unclassified, unknown
PA0941		6.76667	43.8	23.3333	38.1333	42.0667	27.9333	hypothetical protein	Hypothetical, unclassified, unknown
PA0953		58.7333	81.2667	50.6333	55.3333	59.9667	70.1	probable thioredoxin	Putative enzymes
PA0979		26.8667	40.7333	21.0333	35.6	41.3667	35.2	conserved hypothetical protein	Related to phage, transposon, or plasmid
PA0996	pqsA	91.3	79.2667	8.3	96.6333	76.4333	83.2	probable coenzyme A ligase	Failed to find annotation
PA1028		10.8667	49.6333	18.9333	29.9333	37.6333	44.5	probable oxidoreductase	Putative enzymes
PA1090		59.4333	74.3	40.7333	80.8	56.9667	56.1333	hypothetical protein	Hypothetical, unclassified, unknown
PA1092	fliC	1200.57	2297.57	1650.37	2135.6	1677.93	1922.33	flagellin type B	Motility & Attachment
PA1106		23.8	62.4667	24.4333	47.9667	51	59.2	hypothetical protein	Hypothetical, unclassified, unknown
PA1110		29.0667	44.2667	17.9667	29.6333	46	45.3333	hypothetical protein	Hypothetical, unclassified, unknown
PA1122		60.0333	232.133	93.3333	217.167	274.067	308.467	probable peptide deformylase	Translation, post-translational modification, degradation
PA1125		36.9	69.1	21.6	65.6333	63.8667	82.6	probable cobalamin biosynthetic protein	Biosynthesis of cofactors, prosthetic groups and carriers
PA1167		26.5333	80.5	34.1	100.3	68.7	97.0667	hypothetical protein	Hypothetical, unclassified, unknown
PA1190		13.9	1660.8	36.8333	587.5	848.7	979.433	conserved hypothetical protein	Hypothetical, unclassified, unknown
PA1201		35.2	61.5667	33.8333	42.8	40.9	47.7	probable transcriptional regulator	Transcriptional regulators
PA1283		22.9	58.6	15.9333	41.5	46.6	49.4333	probable transcriptional regulator	Transcriptional regulators
PA1285		19.7333	236.333	37.8667	93.3	242.4	213.833	probable transcriptional regulator	Transcriptional regulators
PA1287		29.5	103.033	52.4333	94.5	116.2	115.533	probable glutathione peroxidase	Putative enzymes
PA1289		23.2333	296.9	29.8333	202.267	145.433	117.167	hypothetical protein	Hypothetical, unclassified, unknown
PA1332		25.8	58.5333	8.66667	18	40.7	47.1667	hypothetical protein	Hypothetical, unclassified, unknown
PA1344		20.6333	77.6667	9.2	89.7	50.4667	47	probable short-chain dehydrogenase	Putative enzymes
PA1377		66.4667	140	56.3333	86.2333	103.8	138.1	conserved hypothetical protein	Hypothetical, unclassified, unknown
PA1413		29.6	46.0667	13.4333	19.5667	37.0667	40.9333	probable transcriptional regulator	Transcriptional regulators
PA1423		29.4667	74.3667	18.9667	52.4667	43.0333	49.4667	probable chemotaxis transducer	Chemotaxis
PA1424		29.6667	39.6667	16.3	19.4333	26.2	36.3	hypothetical protein	Hypothetical, unclassified, unknown
PA1431	rsaL	1030.5	4426.97	2248.73	3695.17	4953.67	6127.07	regulatory protein RsaL	Transcriptional regulators
PA1440		386.467	1187.5	565.967	1135.73	957.033	1094.2	hypothetical protein	Hypothetical, unclassified, unknown
PA1464		362.3	669.033	454.733	726.867	658.9	705.233	probable purine-binding chemotaxis protein	Chemotaxis
PA1465		143.3	288.933	83.2667	296.967	235.867	239.533	hypothetical protein	Hypothetical, unclassified, unknown
PA1469		23.2333	95	18.4333	40.8333	46.3333	66.3667	hypothetical protein	Hypothetical, unclassified, unknown
PA1474		57.3	245.933	50.0667	178.967	137.7	144.8	hypothetical protein	Hypothetical, unclassified, unknown
PA1484		33.9	55.3	28.2333	33.6667	36.6	48.7333	probable transcriptional regulator	Transcriptional regulators
PA1492		19.7667	85.6333	14.7333	31.3333	34.6333	55.3667	hypothetical protein	Hypothetical, unclassified, unknown
PA1505	moaA2	156.067	435.867	117.767	363.467	364.1	643.867	molybdopterin biosynthetic protein A2	Biosynthesis of cofactors, prosthetic groups and carriers
PA1509		36.7667	52.3	23.9	42.4	52.9	46.9667	hypothetical protein	Hypothetical, unclassified, unknown
PA1514		18.3333	42.9667	19.5667	26.8333	24.4333	40.4333	conserved hypothetical protein	Hypothetical, unclassified, unknown
PA1515	alc	17.4333	71.8	20.1	34.4333	47.4	59.5333	allantoicase	Carbon compound catabolism
PA1516		11.8	53.9667	8.63333	19.2	27.4667	31.7667	hypothetical protein	Hypothetical, unclassified, unknown
PA1522		30.4	90.3	35.9667	81.4	79.9333	113.3	hypothetical protein	Hypothetical, unclassified, unknown
PA1547		54.1	45.0333	23.3333	32.9333	34.2	58	hypothetical protein	Hypothetical, unclassified, unknown
PA1572		49.3	123.833	50.2667	80.8333	108.633	151.5	conserved hypothetical protein	Hypothetical, unclassified, unknown
PA1573		32.7	69.9667	28.5333	58.7	70.5	89.1333	conserved hypothetical protein	Hypothetical, unclassified, unknown
PA1576		30.5	55.9333	23.2667	50.6333	38.3333	49.2	probable 3-hydroxyisobutyrate dehydrogenase	Putative enzymes
PA1603		45.7667	100.5	49.0333	96.7667	98.0333	102.9	probable transcriptional regulator	Transcriptional regulators
PA1604		54.5667	127.067	41.6667	65.6333	93.8	119.433	hypothetical protein	Hypothetical, unclassified, unknown
PA1605		26.8667	42.6667	16.1333	46.1	54.0667	47.3	hypothetical protein	Hypothetical, unclassified, unknown
PA1621		63.6667	155.4	49.5	82.3	101.3	121.367	probable hydrolase	Putative enzymes
PA1629		15.6	60.8333	23.1	29.9667	35.3667	58	probable enoyl-CoA hydratase/isomerase	Carbon compound catabolism
PA1645		56.8667	138.533	37.6667	87.2333	133.1	148.5	hypothetical protein	Hypothetical, unclassified, unknown
PA1677		124.5	278.633	124.067	155.533	323.067	283.7	conserved hypothetical protein	Hypothetical, unclassified, unknown
PA1729		52.8667	118.267	40.9	120.9	114.7	133.133	conserved hypothetical protein	Hypothetical, unclassified, unknown
PA1734		30.2333	35.8	22.8667	30.8333	35.3	49.1	hypothetical protein	Hypothetical, unclassified, unknown
PA1737		16.2	48.4	22.7	33.8667	47.3667	75.5333	probable 3-hydroxyacyl-CoA dehydrogenase	Putative enzymes
PA1738		33.3333	52	26.9333	39.3	45.4	57.8	probable transcriptional regulator	Transcriptional regulators
PA1751		25.3	71.8	27.7333	33.6333	64.7667	59.7333	hypothetical protein	Hypothetical, unclassified, unknown
PA1752		87.9667	274.233	83.6333	172.567	216.733	203.267	hypothetical protein	Hypothetical, unclassified, unknown
PA1760		50.4667	84.5	45.1	73.4333	62.3667	78.2667	probable transcriptional regulator	Transcriptional regulators
PA1788		54.7	117.233	81.5667	80.5667	91.5667	113.8	hypothetical protein	Hypothetical, unclassified, unknown
PA1826		10.6	38.2667	15	28.6333	23.9	40.5333	probable transcriptional regulator	Transcriptional regulators
PA1833		75.1	140.8	50.5	105.2	94.8333	131.633	probable oxidoreductase	Putative enzymes
PA1850		15.8333	41.7	23.5333	34.6667	39.3667	56.8	probable transcriptional regulator	Transcriptional regulators
PA1855		21.2667	64.3333	7.7	30.2	36.3333	32.2	hypothetical protein	Hypothetical, unclassified, unknown
PA1865		33.4	69.8333	19.1667	40.7333	38.9	68.4667	hypothetical protein	Hypothetical, unclassified, unknown
PA1878		34.1667	70.9667	33.4333	51.9	53.3	69.2667	hypothetical protein	Hypothetical, unclassified, unknown
PA1881		15.8667	179.533	37.4	212.433	166.033	178.667	probable oxidoreductase	Putative enzymes
PA1885		17.6	96.3333	16.3	52.0333	52.3333	54.7	conserved hypothetical protein	Putative enzymes
PA1888		3.63333	67.1	6.03333	38.4333	43.8667	41.3333	hypothetical protein	Hypothetical, unclassified, unknown
PA1889		41.4667	63.3333	54.8	57.5667	64.2	76.4333	hypothetical protein	Hypothetical, unclassified, unknown
PA1915		13.7333	47.9333	16.9	52.1667	43.5	49.3333	hypothetical protein	Hypothetical, unclassified, unknown
PA1928	rimJ	48.7333	91.3667	42.9	56.0333	55.0667	77.9333	ribosomal protein alanine acetyltransferase	Translation, post-translational modification, degradation
PA1944		39.5	83.6333	34.1667	88.9667	74.6667	70.2333	hypothetical protein	Hypothetical, unclassified, unknown
PA1950	rbsK	78.5333	426.567	83	292.133	293.933	368.7	ribokinase	Carbon compound catabolism
PA1992		26.5667	45.8333	35.9667	24.4333	33.5333	53.3	probable two-component sensor	Two-component regulatory systems
PA1997		38.3	136.867	31.7333	97.8333	103.933	138.533	probable AMP-binding enzyme	Putative enzymes
PA1998		33.8667	69.4	22.4667	29.6333	33.3667	79.7667	probable transcriptional regulator	Transcriptional regulators
PA2003	bdhA	25.6333	66.4333	51.3667	66.4667	77.1333	74.0667	3-hydroxybutyrate dehydrogenase	Carbon compound catabolism
PA2045		159.233	337.833	130.133	291.233	345.2	364.333	conserved hypothetical protein	Hypothetical, unclassified, unknown
PA2054	cynR	12.8667	45.3333	13.6333	51.4	47	47.6333	transcriptional regulator CynR	Transcriptional regulators
PA2100		18.9	50.6667	16.6333	24.9333	27.8333	31.3667	probable transcriptional regulator	Transcriptional regulators
PA2106		9.46667	39.7333	16.1667	25.0667	36.2667	27.8333	hypothetical protein	Hypothetical, unclassified, unknown
PA2121		14.0333	42.7	14.1333	36.1667	31.2667	44.8333	probable transcriptional regulator	Transcriptional regulators
PA2216		32.4333	43.5	16.6333	25	24.7667	45.3333	conserved hypothetical protein	Hypothetical, unclassified, unknown
PA2264		25.4	73.0333	34.4667	59.3	45.9	67.6667	conserved hypothetical protein	Hypothetical, unclassified, unknown
PA2265		29.5	63.7667	27.5333	60.9667	41.7333	66.9333	gluconate dehydrogenase	Carbon compound catabolism
PA2266		25.2333	76.0333	12	49.8667	45.6	58.4	probable cytochrome c precursor	Energy metabolism
PA2267		21.1667	64.9667	18.0333	35.9333	52.0667	53.7667	probable transcriptional regulator	Transcriptional regulators
PA2305		55.7333	214.133	71.5333	187.6	209	254.6	probable non-ribosomal peptide synthetase	Putative enzymes
PA2320	gntR	50.2	113.633	21.9	62.2667	69.6333	115.167	transcriptional regulator GntR	Transcriptional regulators
PA2337	mtlR	7.6	38.2667	14.1333	30.9333	32.5667	41.8	transcriptional regulator MtlR	Transcriptional regulators
PA2345		9.6	88.4333	18.1	66.2667	52.7333	45.4333	conserved hypothetical protein	Hypothetical, unclassified, unknown
PA2388		103.667	233.3	105.633	187.433	223.833	192.433	probable transmembrane sensor	Transcriptional regulators
PA2423		70.9	515.833	166.933	559.567	360.733	350.433	hypothetical protein	Hypothetical, unclassified, unknown
PA2435		28.2	51.8667	19.0667	48.2333	56.9667	55.6667	probable cation-transporting P-type ATPase	Transport of small molecules
PA2448		12.9667	47.1	15.4333	45.2333	42	40.8333	hypothetical protein	Hypothetical, unclassified, unknown
PA2479		32.6333	73.0333	32.4667	37.2667	48.9	58.5333	probable two-component response regulator	Two-component regulatory systems
PA2483		62.5	536.7	57.8333	229.167	309.933	330	conserved hypothetical protein	Putative enzymes
PA2487		17.2333	51.9	9.96667	23.5333	30.7	37.1	hypothetical protein	Hypothetical, unclassified, unknown
PA2489		36.7333	72.9333	32.9	56.7333	47.9	78.0333	probable transcriptional regulator	Transcriptional regulators
PA2492	mexT	72.1	86.9667	55.0333	72.1	74.7	106.633	transcriptional regulator MexT	Transcriptional regulators
PA2495	oprN	21.2667	37.7	16.3333	24.2667	20.0333	40.1333	Multidrug efflux outer membrane protein OprN precursor	Transport of small molecules
PA2508	catC	13.7667	1451.87	45.4333	763.333	496.867	750.267	muconolactone delta-isomerase	Carbon compound catabolism
PA2512	antA	13	3119.17	80.8	1507.47	1496.17	1481.4	anthranilate dioxygenase large subunit	Carbon compound catabolism
PA2513	antB	9.06667	4322.83	130.567	2319.73	2119.47	2424.27	anthranilate dioxygenase small subunit	Carbon compound catabolism
PA2519	xylS	21.2667	141.667	25.9	162.433	120.667	228.467	transcriptional regulator XylS	Transcriptional regulators
PA2530		48.9333	85.8667	45.6	55.2333	65.8	73.7333	hypothetical protein	Hypothetical, unclassified, unknown
PA2568		44.9667	138.9	30.0667	108.367	113.233	121.767	hypothetical protein	Hypothetical, unclassified, unknown
PA2576		28.2333	58.0333	16.8	27	31.4667	45.2667	hypothetical protein	Hypothetical, unclassified, unknown
PA2580		35.8	66.4667	42.8667	66.6667	76.4333	78.6333	conserved hypothetical protein	Putative enzymes
PA2597		42.9333	55.5	30.9	32.4	43.2	71.5667	hypothetical protein	Putative enzymes
PA2620	clpA	210.2	641.167	194.4	665	649.5	597.467	ATP-binding protease component ClpA	Translation, post-translational modification, degradation
PA2651		60	80.5	46.6	63.3667	82.3	61.4667	conserved hypothetical protein	Hypothetical, unclassified, unknown
PA2657		53.1333	87.2	35.5333	83.0667	66.2333	66.5333	probable two-component response regulator	Two-component regulatory systems
PA2700		14.8667	38.4	12.8667	43.1	49.4	46.9667	probable porin	Transport of small molecules
PA2711		58.4333	124.133	64.0667	67.9	77	101.7	probable periplasmic spermidine/putrescine-binding protein	Transport of small molecules
PA2723		57.6	160.133	57.1667	127.433	181.7	219.2	hypothetical protein	Hypothetical, unclassified, unknown
PA2769		22.5	66.5333	14.8333	46.5	43.1	41.9667	hypothetical protein	Hypothetical, unclassified, unknown
PA2777		13.4	40.6333	10.9667	49.8333	40.0333	43	conserved hypothetical protein	Hypothetical, unclassified, unknown
PA2781		37.4	66.2667	21.5333	42.8333	51.5333	45.7333	hypothetical protein	Hypothetical, unclassified, unknown
PA2797		130.967	180.667	87.6667	151.967	163.6	148.267	hypothetical protein	Hypothetical, unclassified, unknown
PA2809		22.5667	50.6	22.8	31.7	34.9	43.4667	probable two-component response regulator	Two-component regulatory systems
PA2813		67.8333	109.567	81.9667	96.6667	80.6333	99.9667	probable glutathione S-transferase	Central intermediary metabolism
PA2820		86.1667	182.1	75.9667	147.567	158.867	193.433	hypothetical protein	Hypothetical, unclassified, unknown
PA2832	tpm	23.7333	57.0333	22.1333	42.3667	53.7	51.4667	thiopurine methyltransferase	Adaptation, protection
PA2834		27.3667	94.3667	28.7667	50.8333	47.3333	87.6333	probable transcriptional regulator	Transcriptional regulators
PA2839		19.9	39.7	10.6333	20.6	27.8	41.6	conserved hypothetical protein	Hypothetical, unclassified, unknown
PA2849		22.6667	97.8333	41.5333	62.7333	70.2667	61.3	probable transcriptional regulator	Transcriptional regulators
PA2865		46.7333	68.8667	28	62.2	67.9667	65.5	probable glycosylase	Putative enzymes
PA2871		39	63	27.2667	46.1333	44.5333	55.8	hypothetical protein	Hypothetical, unclassified, unknown
PA2877		45.4667	72	35.4	69.9333	62.9333	88.6	probable transcriptional regulator	Transcriptional regulators
PA2886		4.33333	45.6333	14.9	35	58.8	42.3667	hypothetical protein	Hypothetical, unclassified, unknown
PA2893		11.3	28.1333	14.3333	31.1333	30.5	38.9333	probable very-long-chain acyl-CoA synthetase	Fatty acid and phospholipid metabolism
PA2894		113.367	200.4	94.7667	188.733	187.367	201.3	hypothetical protein	Hypothetical, unclassified, unknown
PA2895		71.1667	229.6	46.1333	180.467	230.233	314.6	hypothetical protein	Hypothetical, unclassified, unknown
PA2896		93.1667	411.633	60.7333	222.9	261.667	253.467	probable sigma-70 factor, ECF subfamily	Transcriptional regulators
PA2915		19.0333	86.1667	50.9	94.3667	97.7667	103.5	hypothetical protein	Hypothetical, unclassified, unknown
PA2927		7.83333	38.4	7.96667	45.2	27.2	49.7667	hypothetical protein	Hypothetical, unclassified, unknown
PA2958		16.0333	39.4	19.2	31.7	38.9667	42.1	hypothetical protein	Hypothetical, unclassified, unknown
PA3022		57.3333	157.3	55.8667	126.767	150.467	159.167	hypothetical protein	Hypothetical, unclassified, unknown
PA3026		21.3333	42.6667	17.4	28.2	30.0333	44.3	conserved hypothetical protein	Hypothetical, unclassified, unknown
PA3052		89.6	127.033	76.8667	97.9667	101.367	106.333	hypothetical protein	Hypothetical, unclassified, unknown
PA3056		38.9	69.7333	33.7667	44.9667	49.6667	70.1333	hypothetical protein	Hypothetical, unclassified, unknown
PA3090		21.4333	33.0333	10.3333	30.8667	19.6667	39.7	hypothetical protein	Hypothetical, unclassified, unknown
PA3113	trpF	190.667	364.733	149.967	210.267	291.7	315.233	N-(5'phosphoribosyl)anthranilate (PRA) isomerase	Amino acid biosynthesis and metabolism
PA3119		38.4333	34.9	23.6333	32.7	28.6	48.6667	conserved hypothetical protein	Hypothetical, unclassified, unknown
PA3128		17.0333	49.2667	23.1	46.7667	53.6	54.9667	probable short-chain dehydrogenase	Putative enzymes
PA3138	uvrB	51.5	127.467	50.1667	73.2	131.533	152.967	excinuclease ABC subunit B	DNA replication, recombination, modification and repair
PA3200		63.1	80.5667	37.1667	80.2	52.2667	60.1	conserved hypothetical protein	Hypothetical, unclassified, unknown
PA3225		62.5333	99	70.2667	97.7	74.4333	93.7667	probable transcriptional regulator	Transcriptional regulators
PA3240		27.0667	45.7667	27.7667	32.4	42.4	59.6667	conserved hypothetical protein	Hypothetical, unclassified, unknown
PA3248		38.5667	61.2	30.8333	54.3333	45.2	65.6333	hypothetical protein	Hypothetical, unclassified, unknown
PA3288		43.7	68.8333	26.0667	71.9	66.3667	68.8667	hypothetical protein	Hypothetical, unclassified, unknown
PA3321		24.5333	43.3333	25.1667	28.3333	30.4333	45.8333	probable transcriptional regulator	Transcriptional regulators
PA3323		10.0333	54.6333	21.9	28.9667	27.3333	39.1333	conserved hypothetical protein	Hypothetical, unclassified, unknown
PA3333	fabH2	10.0667	133.333	130.967	122.133	148.367	143.8	3-oxoacyl-[acyl-carrier-protein] synthase III	Fatty acid and phospholipid metabolism
PA3343		34.3333	51.6333	24.1	60.4333	48.6333	64.3667	hypothetical protein	Hypothetical, unclassified, unknown
PA3348		127.867	261.6	69.3333	269.9	169.833	176.167	probable chemotaxis protein methyltransferase	Chemotaxis
PA3349		174.833	474.9	128.967	510	448.1	321.4	probable chemotaxis protein	Chemotaxis
PA3351		1308.17	4109.7	1956.4	3159.43	2813.8	2828.8	hypothetical protein	Hypothetical, unclassified, unknown
PA3352		310.233	977.1	329.667	708.8	683.467	727.6	hypothetical protein	Hypothetical, unclassified, unknown
PA3354		42.2667	117.567	23	136.1	121.033	148.767	hypothetical protein	Hypothetical, unclassified, unknown
PA3398		17.7	45.5667	20.7333	23.9333	30.3	37.5333	probable transcriptional regulator	Transcriptional regulators
PA3412		7.6	36.6333	10.1667	38.3333	45.7667	39	hypothetical protein	Hypothetical, unclassified, unknown
PA3419		30.1667	131.233	34.2333	80.3333	101.167	108.9	hypothetical protein	Hypothetical, unclassified, unknown
PA3426		24.3333	62.1333	12.1333	53.3667	47.5333	54.7667	probable enoyl CoA-hydratase/isomerase	Putative enzymes
PA3478	rhlB	5.56667	201.167	13.8333	167.967	222.467	285.867	rhamnosyltransferase chain B	Secreted Factors toxins, enzymes, alginate
PA3479	rhlA	9.2	446.7	27.7	363.7	406.767	502.933	rhamnosyltransferase chain A	Secreted Factors toxins, enzymes, alginate
PA3500		25.3667	41.6667	31.0333	25.2	28.4667	42.2	conserved hypothetical protein	Hypothetical, unclassified, unknown
PA3530		176.433	927.8	74.1667	568.133	860.833	1036.77	conserved hypothetical protein	Hypothetical, unclassified, unknown
PA3596		8.16667	38.6	21.7	35.6	42.7	50.5667	probable methylated-DNA--protein-cysteine methyltransferase	DNA replication, recombination, modification and repair
PA3618		104.567	193.233	104.667	181.3	210.933	211.433	conserved hypothetical protein	Hypothetical, unclassified, unknown
PA3678		57.2667	72.0667	29.8333	55.1333	57.1667	63.0667	probable transcriptional regulator	Transcriptional regulators
PA3681		15.6667	49.2333	15.3333	27.1667	37.8333	42.7	hypothetical protein	Hypothetical, unclassified, unknown
PA3684		233.3	392.4	142.5	395.967	487.233	363.067	hypothetical protein	Hypothetical, unclassified, unknown
PA3687	ppc	41	108.5	51	100.4	123.133	126.733	phosphoenolpyruvate carboxylase	Central intermediary metabolism
PA3689		48.9	103.333	52.9667	59.6667	85.1	100.333	probable transcriptional regulator	Transcriptional regulators
PA3699		68.2667	100.5	58.1	69.6333	63.5	100	probable transcriptional regulator	Transcriptional regulators
PA3707	wspB	18.9667	54.7667	21.4667	50.1333	47.0667	45.3333	hypothetical protein	Motility & Attachment
PA3755		132.033	269.1	165.033	200.2	209.9	278.7	conserved hypothetical protein	Hypothetical, unclassified, unknown
PA3759		24.6	44.1	17.6333	28.3	32.4	43.9333	probable aminotransferase	Putative enzymes
PA3760		17.1667	54.0667	26.0333	37.5333	46.3	48.5333	probable phosphotransferase protein	Transport of small molecules
PA3782		41.2667	78.5667	22.2	34.3	43.1667	84.2	probable transcriptional regulator	Transcriptional regulators
PA3787		37.4	261.633	149.733	219.833	245.333	245.867	conserved hypothetical protein	Hypothetical, unclassified, unknown
PA3796		49.5333	136.933	57.8	121.1	128.8	139.767	hypothetical protein	Hypothetical, unclassified, unknown
PA3830		9.13333	48.3667	1.7	33.0333	20.3	37.3	probable transcriptional regulator	Transcriptional regulators
PA3852		75.7667	102.833	52.3	112.333	94.7333	106.367	hypothetical protein	Hypothetical, unclassified, unknown
PA3865		52.1	70.6	35.7667	67	67.6333	73.3	probable amino acid binding protein	Transport of small molecules
PA3881		48.3333	88.9667	38.9333	47.2333	70.8333	78.4333	hypothetical protein	Hypothetical, unclassified, unknown
PA3918	moaC	92.4333	122.667	74.8	109.067	134.333	133.233	molybdopterin biosynthetic protein C	Biosynthesis of cofactors, prosthetic groups and carriers
PA3928		46.5	249.733	29.8333	300.3	292.367	347.433	hypothetical protein	Hypothetical, unclassified, unknown
PA3929	cioB	25.3667	68.9667	18.2667	68.8667	57.8333	53.8667	cyanide insensitive terminal oxidase	Energy metabolism
PA3945		107.367	387.667	79.3667	406.933	392.467	363.633	conserved hypothetical protein	Hypothetical, unclassified, unknown
PA3957		3.96667	37.6	1.16667	49.3667	45.9667	58.6	probable short-chain dehydrogenase	Putative enzymes
PA3995		8.2	33.9	13.4	29.0333	22.9667	43.4667	probable transcriptional regulator	Transcriptional regulators
PA4014		126.033	142.2	69.6667	92.4	140.5	133.8	hypothetical protein	Hypothetical, unclassified, unknown
PA4018		48.4667	43	16.2333	24.7333	33.0333	56.1	hypothetical protein	Hypothetical, unclassified, unknown
PA4021		53.6333	101.933	32.1333	60.6333	85.0333	135.667	probable transcriptional regulator	Transcriptional regulators
PA4040		40.3667	91.9	28.0333	67.6333	60.6	92.7	hypothetical protein	Hypothetical, unclassified, unknown
PA4041		7.5	54.4333	10.3333	54.8333	36.2667	59.0667	hypothetical protein	Putative enzymes
PA4101		34.3333	60.9	39.7	63.0333	51.4	62.0667	probable two-component response regulator	Two-component regulatory systems
PA4102		29.7	42.8667	24.0333	51.0667	34.8333	53	probable two-component sensor	Two-component regulatory systems
PA4111		95.5667	257.167	103.667	260.467	281.233	259.433	hypothetical protein	Hypothetical, unclassified, unknown
PA4117		99.4667	234.233	123.867	273.667	152.833	176.6	probable bacteriophytochrome	Two-component regulatory systems
PA4125	hpcD	13	45.6667	19.7667	28.8667	27.5333	31.8333	5-carboxymethyl-2-hydroxymuconate isomerase	Carbon compound catabolism
PA4180		55.8	72.6667	53.5333	51.5	54.2333	81.8667	probable acetolactate synthase large subunit	Amino acid biosynthesis and metabolism
PA4183		33.5333	52.3667	28.5	42.8667	48.2667	57.2	hypothetical protein	Hypothetical, unclassified, unknown
PA4199		42.1	94.4667	51.4333	80.1333	100.167	130.967	probable acyl-CoA dehydrogenase	Putative enzymes
PA4327		18.9	49.4	37.9	43.7	43.0333	71.3	hypothetical protein	Hypothetical, unclassified, unknown
PA4344		14.5333	66.5667	10.5667	65.1667	59.8	55.8	probable hydrolase	Putative enzymes
PA4349		25.3	52.1667	18.5667	28.9	32.2667	44.4333	hypothetical protein	Hypothetical, unclassified, unknown
PA4384		38.2333	95.2333	39.9667	93.6667	100.2	118.533	hypothetical protein	Hypothetical, unclassified, unknown
PA4392		21.5333	39	20.8333	38.7667	39.9667	37.1667	conserved hypothetical protein	Hypothetical, unclassified, unknown
PA4434		51.7333	92.5333	75.2	95.9	90.1667	111.733	probable oxidoreductase	Putative enzymes
PA4511		59.8333	90.9	34.0667	58.4667	60.6333	80.1667	conserved hypothetical protein	Hypothetical, unclassified, unknown
PA4518		36.8	52.0667	25.7	38.2667	48.9333	43.3333	hypothetical protein	Hypothetical, unclassified, unknown
PA4521		46.0333	50.5667	36.9333	43.1333	42.8	65.1667	hypothetical protein	Hypothetical, unclassified, unknown
PA4534		28.1	62.7667	27.5333	51.7	44.9667	50.6	hypothetical protein	Hypothetical, unclassified, unknown
PA4539		41.0667	54.5333	17.5333	37.3333	37.9333	50.5333	hypothetical protein	Hypothetical, unclassified, unknown
PA4575		109.3	319.8	57.5	273.033	357.133	369.567	hypothetical protein	Hypothetical, unclassified, unknown
PA4626	hprA	68.0667	69.8667	57.0667	51.2	64.0333	80.8333	glycerate dehydrogenase	Central intermediary metabolism
PA4630		12.2	104.267	14.5667	41.6	52.4667	59.9	hypothetical protein	Hypothetical, unclassified, unknown
PA4708		41.9667	60.8667	26.8333	43.0667	55.1	59.5	hypothetical protein	Hypothetical, unclassified, unknown
PA4712		39.1	53.4333	26.7667	65.3	41.1333	63.9333	hypothetical protein	Hypothetical, unclassified, unknown
PA4713		22.1333	68.1	13.8667	79.2	82.7333	71.3	hypothetical protein	Hypothetical, unclassified, unknown
PA4722		59.1333	113.367	68.9333	80.8333	128.067	130.9	probable aminotransferase	Putative enzymes
PA4751	ftsH	348.867	614.333	327.733	519.567	695.633	639.067	cell division protein FtsH	Cell division
PA4766		24.3	62.6333	22.6667	54.3	54.6	58.3	conserved hypothetical protein	Hypothetical, unclassified, unknown
PA4767		85.2667	185.1	81.7	199.567	198.1	180.733	conserved hypothetical protein	Hypothetical, unclassified, unknown
PA4769		53.7333	92.3667	55.8333	64.3	75.1	103.733	probable transcriptional regulator	Transcriptional regulators
PA4781		63.5667	334.467	40.6667	381.467	286.567	276.8	probable two-component response regulator	Two-component regulatory systems
PA4792		41.4333	67.9667	43.8333	55.4667	64.4667	74.0333	conserved hypothetical protein	Hypothetical, unclassified, unknown
PA4829	lpd3	3.43333	70.5667	13.5	42.9	32.7667	32.3	dihydrolipoamide dehydrogenase 3	Energy metabolism
PA4830		22.7	43.5333	13.6667	20.7667	33.4333	28.3	hypothetical protein	Hypothetical, unclassified, unknown
PA4852		300.2	564.9	339.467	285.833	487.967	502.533	conserved hypothetical protein	Hypothetical, unclassified, unknown
PA4896		31.3	37.4667	11.2667	29.9	36.9333	42.6667	probable sigma-70 factor, ECF subfamily	Transcriptional regulators
PA4903		12	46.6	10.7	21.2	25.7333	38.3333	probable MFS transporter	Transport of small molecules
PA4916		16.7333	95.7333	25.4	81.1	65.4333	54.9667	hypothetical protein	Hypothetical, unclassified, unknown
PA4955		78.4667	173.133	108.8	163.1	118.767	126.9	hypothetical protein	Hypothetical, unclassified, unknown
PA4984		58.5	97.0667	30.5	57.4667	62.5	87.7	probable transcriptional regulator	Transcriptional regulators
PA5056	phaC1	64.1333	259.5	164.4	179.167	120.633	218.1	poly(3-hydroxyalkanoic acid) synthase 1	Central intermediary metabolism
PA5081		21.2333	47.7333	26.4333	25.6667	29.3333	46.3	hypothetical protein	Hypothetical, unclassified, unknown
PA5116		24.5667	91.7	27.7	62.8667	80.4333	86.5667	probable transcriptional regulator	Transcriptional regulators
PA5126		62.1	64.2	39.5333	46.5	53.4667	67.6333	hypothetical protein	Hypothetical, unclassified, unknown
PA5150		44.4667	47.9667	17.1333	36.7667	35.4667	56.3667	probable short-chain dehydrogenase	Putative enzymes
PA5158		42.1667	43.4	28.6	30.7333	36.6333	54.2667	probable outer membrane protein precursor	Transport of small molecules
PA5172	arcB	464.867	1028.47	154.767	941.033	727.2	436.567	ornithine carbamoyltransferase, catabolic	Amino acid biosynthesis and metabolism
PA5173	arcC	173.8	476.167	65.8667	433.7	409.267	232.067	carbamate kinase	Amino acid biosynthesis and metabolism
PA5175	cysQ	68.7667	79.4333	27.2	58.0333	69.2	87.1667	CysQ protein	Putative enzymes
PA5275		27.2667	120.767	48.6667	79.4	123.767	115.3	conserved hypothetical protein	Hypothetical, unclassified, unknown
PA5307		34.4	52.4333	18.9	31.6667	31.4	42.1	hypothetical protein	Hypothetical, unclassified, unknown
PA5319	radC	44.2333	80.6	32.2667	46.9	53.1	60.6667	DNA repair protein RadC	DNA replication, recombination, modification and repair
PA5408		55.3	150.833	43.8333	98.7667	136.4	166.233	hypothetical protein	Hypothetical, unclassified, unknown
PA5409		33.1333	71.1333	15.7667	36.9	39.3	51.1	hypothetical protein	Membrane proteins
PA5428		36.1333	92.5333	33.4667	45.9667	83.7667	95.9333	probable transcriptional regulator	Transcriptional regulators
PA5444		29.8	63.2	9.9	60.0667	60.7333	71.3333	conserved hypothetical protein	Hypothetical, unclassified, unknown
PA5465		55.0333	134.467	35.2333	79.2333	90.3667	128.3	hypothetical protein	Hypothetical, unclassified, unknown
PA5521		47.2	163.333	108.5	126.233	92.7333	133.033	probable short-chain dehydrogenase	Putative enzymes
PA5525		45.8667	86.9333	28.1333	57.7667	45.2333	75.4333	probable transcriptional regulator	Transcriptional regulators
PA5531	tonB	123.667	435.533	111.1	286.2	517.533	635.2	TonB protein	Transport of small molecules
Table S6 - Cluster 4
All data raw and the average of three replicates						Genes shaded grey - mentioned in the text
PA number	Gene name	LP	SP	8	14	24	48	Protein name	Functional class
PA0003	recF	294.967	113.667	136.7	67.8333	58.2	69.9	RecF protein	DNA replication, recombination, modification and repair
PA0004	gyrB	227.733	87.6	177.833	66.4333	70.2	80.0333	DNA gyrase subunit B	DNA replication, recombination, modification and repair
PA0005		118.767	58.3	86.4333	66.0333	61.8667	66.2667	probable acyltransferase	Fatty acid and phospholipid metabolism
PA0016	trkA	143.733	51.0333	82.7667	75.1667	63.9333	74.9667	potassium uptake protein TrkA	Transport of small molecules
PA0022		64.3333	34.8333	49.9333	34.8667	44.2	33.0333	conserved hypothetical protein	Hypothetical, unclassified, unknown
PA0045		363.267	24.9333	171	19.1333	22.6333	23.2333	hypothetical protein	Hypothetical, unclassified, unknown
PA0046		275.2	14.6667	70	14.1	12.9	16.5333	hypothetical protein	Hypothetical, unclassified, unknown
PA0047		125.733	15.4333	35.1333	7.03333	5.13333	11.8667	hypothetical protein	Hypothetical, unclassified, unknown
PA0070		978.533	99.2667	861.333	461.433	500.9	267.267	hypothetical protein	Hypothetical, unclassified, unknown
PA0071		78.9333	18.7333	58.0333	55.9	34.6	32.7	hypothetical protein	Hypothetical, unclassified, unknown
PA0074	ppkA	158.3	27.4	116.633	85.0667	53.7333	50.5	serine/threonine protein kinase PpkA	Translation, post-translational modification, degradation
PA0075		227.933	18.1	202.5	134.1	79.0667	68.0333	probable phosphoprotein phosphatase	Putative enzymes
PA0076		110.433	17.2333	54.1333	40.2333	42.2	46.1333	hypothetical protein	Hypothetical, unclassified, unknown
PA0077		161	28	131.833	106.1	94.4333	76.9333	hypothetical protein	Hypothetical, unclassified, unknown
PA0078		209.267	22.8	142.4	112.733	108.033	91.1667	hypothetical protein	Hypothetical, unclassified, unknown
PA0079		140.333	32.0333	147.533	98.5333	89	96.2667	hypothetical protein	Hypothetical, unclassified, unknown
PA0085		568.6	44.1	576.767	255.567	284.467	158.433	conserved hypothetical protein	Hypothetical, unclassified, unknown
PA0086		265.067	55.1667	166.367	116.033	96.3333	71.4	hypothetical protein	Hypothetical, unclassified, unknown
PA0087		128.433	16.4667	104.6	75.7	54.3333	22.5667	hypothetical protein	Hypothetical, unclassified, unknown
PA0088		133.2	23.1667	85.7667	73.9333	48.0333	25.1	hypothetical protein	Hypothetical, unclassified, unknown
PA0089		172.767	12.9667	81.8667	90.2	60.9333	44.2333	hypothetical protein	Hypothetical, unclassified, unknown
PA0090		342.933	36.2	259.1	151.833	84.2	69.8	probable ClpA/B-type chaperone	Chaperones & heat shock proteins
PA0091		94.1333	10.3333	47.7667	39.2667	27.6667	31.2667	conserved hypothetical protein	Hypothetical, unclassified, unknown
PA0092		83.2333	34.1	49.4333	39	38.6667	31.7	hypothetical protein	Hypothetical, unclassified, unknown
PA0093		69.7	35.2	44.3667	24.7	32.1667	30.3	hypothetical protein	Hypothetical, unclassified, unknown
PA0126		138.3	21.3667	98.3333	16.3667	11.7667	18.9333	hypothetical protein	Hypothetical, unclassified, unknown
PA0131		77.7333	38	64.1333	25.1333	22.5667	35.3	hypothetical protein	Hypothetical, unclassified, unknown
PA0140	ahpF	91.2333	30.0667	65.8333	35.7667	27.3333	29.0667	alkyl hydroperoxide reductase subunit F	Adaptation, protection
PA0159		86.3667	57.5333	80.4	79.3	42.3333	60.4333	probable transcriptional regulator	Transcriptional regulators
PA0165		190.9	56.6	189.767	22.5	26.8	34.8333	hypothetical protein	Hypothetical, unclassified, unknown
PA0225		59.5333	42.5667	54.5667	26.8667	23.8333	36.8667	probable transcriptional regulator	Transcriptional regulators
PA0252		76.1	17.5667	28.1667	11.2333	4.4	12.9333	hypothetical protein	Hypothetical, unclassified, unknown
PA0277		110.4	28.1	96.9333	19.9333	15.9	18.4	conserved hypothetical protein	Hypothetical, unclassified, unknown
PA0285		53.4333	22.4667	41.2667	23.2333	29.4333	30.7	conserved hypothetical protein	Hypothetical, unclassified, unknown
PA0293	aguB	80.5333	31.6333	45.6	13.6333	13.7333	20.9	N-carbamoylputrescine amidohydrolase	Amino acid biosynthesis and metabolism
PA0304	spuH	63.6333	30.6667	43	17.9	28.8667	23.4667	polyamine transport protein PotI	Transport of small molecules
PA0352		79.7333	36.1333	59.5333	24.5	26.7	18.3333	probable transporter	Transport of small molecules
PA0356		70.1	30	55.0667	29.5	30.9667	28.9667	hypothetical protein	Hypothetical, unclassified, unknown
PA0358		195.733	44.8	174.3	42.9667	32.9333	43.2	hypothetical protein	Hypothetical, unclassified, unknown
PA0369		90.8	52.1333	62.7333	37.6	35.5	47.4333	hypothetical protein	Hypothetical, unclassified, unknown
PA0370		138.8	64.6333	104.167	47.4333	44.8667	50.0333	conserved hypothetical protein	Hypothetical, unclassified, unknown
PA0381	thiG	249.3	97.6	201.5	73.8	95.5	92.2333	thiamine biosynthesis protein, thiazole moiety	Biosynthesis of cofactors, prosthetic groups and carriers
PA0382	micA	167.333	35.9333	104.1	34.6667	49.8667	39.8	DNA mismatch repair protein MicA	DNA replication, recombination, modification and repair
PA0386		93.5667	28.1667	73.8333	26.0333	54.5333	38.2667	probable oxidase	Putative enzymes
PA0392		140.233	70.4667	135.1	43.8	54.8333	61.1667	conserved hypothetical protein	Hypothetical, unclassified, unknown
PA0401		94.9667	27.1667	65.5667	30.2	41.7	42.1	noncatalytic dihydroorotase-like protein	Nucleotide biosynthesis and metabolism
PA0402	pyrB	160.2	92.5667	120.667	58.9667	79.0333	108.1	aspartate carbamoyltransferase	Nucleotide biosynthesis and metabolism
PA0420	bioA	148.1	85.0333	132.433	67.1333	75.3333	72.1	adenosylmethionine-8-amino-7-oxononanoate aminotransferase	Biosynthesis of cofactors, prosthetic groups and carriers
PA0430	metF	210.533	49.2333	126.467	127.3	74.4667	98.7333	5,10-methylenetetrahydrofolate reductase	Central intermediary metabolism
PA0431		402.3	106	253.567	220.767	166.233	181.6	hypothetical protein	Hypothetical, unclassified, unknown
PA0464	creC	65.3	31.6	54.2	39	33.2667	41.2	two-component sensor CreC	Two-component regulatory systems
PA0485		75.4	23.4667	43	29	26.8	28.2	conserved hypothetical protein	Hypothetical, unclassified, unknown
PA0492		214.7	35.5	114.067	108.8	91.0667	52.6	conserved hypothetical protein	Hypothetical, unclassified, unknown
PA0501	bioF	113.367	31.9	67.3	32.1667	32.8333	48.5667	8-amino-7-oxononanoate synthase	Biosynthesis of cofactors, prosthetic groups and carriers
PA0502		92.2	31.5333	54	47.2667	40.4	33.6333	probable biotin biosynthesis protein bioH	Biosynthesis of cofactors, prosthetic groups and carriers
PA0503		60.6667	34.0667	50.5	36.6	22.1667	27.5333	probable biotin synthesis protein BioC	Biosynthesis of cofactors, prosthetic groups and carriers
PA0504	bioD	96.5	41.2667	64.8667	50.4	44.2333	60.9333	dethiobiotin synthase	Biosynthesis of cofactors, prosthetic groups and carriers
PA0542		96.7333	47.1	67.3667	41.2	47.7667	47.6333	conserved hypothetical protein	Hypothetical, unclassified, unknown
PA0546	metK	493.633	243.767	414.733	538.067	318.267	285.7	methionine adenosyltransferase	Central intermediary metabolism
PA0548	tktA	210.5	148.633	181.567	128.333	102.9	103.933	transketolase	Energy metabolism
PA0552	pgk	227.667	62.2333	167.6	80.3333	87.5667	92.3667	phosphoglycerate kinase	Energy metabolism
PA0577	dnaG	129.067	70.0333	101.067	52.8667	64.5333	65.3	DNA primase	DNA replication, recombination, modification and repair
PA0578		446.267	169.3	341.333	90.1667	89.8	96.7333	conserved hypothetical protein	Hypothetical, unclassified, unknown
PA0582	folB	68.7	26.5667	45.7	33.2	25.6667	27.9667	dihydroneopterin aldolase	Biosynthesis of cofactors, prosthetic groups and carriers
PA0593	pdxA	296.1	56.1667	153.633	99.6333	90.7333	61.6333	pyridoxal phosphate biosynthetic protein PdxA	Biosynthesis of cofactors, prosthetic groups and carriers
PA0594	surA	488.8	207.767	463.333	253.6	201.9	196.833	peptidyl-prolyl cis-trans isomerase SurA	Chaperones & heat shock proteins
PA0608		193.633	86.6667	138.2	62.8667	80.6333	81.8333	probable phosphoglycolate phosphatase	Carbon compound catabolism
PA0609	trpE	124.7	87.2667	98.6333	46.3667	34.3333	49.8667	anthranilate synthetase component I	Amino acid biosynthesis and metabolism
PA0660		84.0333	46.2667	69.4667	45.7667	40.6667	40.9333	hypothetical protein	Hypothetical, unclassified, unknown
PA0661		176.633	98.1667	166.6	92.5	109.733	106.133	conserved hypothetical protein	Membrane proteins
PA0668	tyrZ	211.733	94.1	181.733	88.6667	80.5667	70.2667	tyrosyl-tRNA synthetase 2	Translation, post-translational modification, degradation
PA0705		185.367	144.867	168.367	107.933	103.567	111.233	probable glycosyl transferase	Putative enzymes
PA0766	mucD	290.533	166.333	275	188.633	127.933	144.633	serine protease MucD precursor	Secreted Factors toxins, enzymes, alginate
PA0767	lepA	307.933	169.833	231.8	92.2	95.9333	72.3	GTP-binding protein LepA	Protein secretion/export apparatus
PA0768	lepB	685.5	369.267	487.5	342.967	217.033	193.1	signal peptidase I	Protein secretion/export apparatus
PA0770	rnc	443.9	272.8	325.633	262.533	153.9	143.967	ribonuclease III	Transcription, RNA processing and degradation
PA0771	era	390.333	191.1	349.4	252.133	187.2	138.833	GTP-binding protein Era	Translation, post-translational modification, degradation
PA0789		199.9	46.5	86.7333	16.6	22.5333	34.2333	probable amino acid permease	Transport of small molecules
PA0831	oruR	152.967	101.433	118.733	70.3667	62.2333	63.4333	transcriptional regulator OruR	Transcriptional regulators
PA0892	aotP	322.533	107	320.5	147.2	135.5	108.633	arginine/ornithine transport protein AotP	Transport of small molecules
PA0893	argR	211.767	95	151.233	120.633	98.3	96.4	transcriptional regulator ArgR	Transcriptional regulators
PA0896	aruF	223.667	54.9667	198.267	52.5333	37.2333	30.5667	arginine/ornithine succinyltransferase AI subunit	Amino acid biosynthesis and metabolism
PA0897	aruG	208.5	70.3667	127.167	63.6667	55.1	48.8333	arginine/ornithine succinyltransferase AII subunit	Amino acid biosynthesis and metabolism
PA0898	aruD	161.4	76.3	151.133	38.2667	33.3	38.5667	succinylglutamate 5-semialdehyde dehydrogenase	Amino acid biosynthesis and metabolism
PA0903	alaS	142.267	93.6667	100.2	45.8333	64.3	62.7	alanyl-tRNA synthetase	Translation, post-translational modification, degradation
PA0904	lysC	358.133	122.2	259.367	86.3333	102.267	89.8667	aspartate kinase alpha and beta chain	Amino acid biosynthesis and metabolism
PA0920		83.4667	20.4667	33.2667	27.2	23.3667	19.4333	hypothetical protein	Hypothetical, unclassified, unknown
PA0925		137.133	60.9667	101.967	87.7	68.7333	69.7	hypothetical protein	Hypothetical, unclassified, unknown
PA0944	purN	161.4	81.8	156.033	70.3667	76.9667	72.9667	phosphoribosylaminoimidazole synthetase	Nucleotide biosynthesis and metabolism
PA0947		203.633	105.7	127.767	51.3333	66.5333	72.4	conserved hypothetical protein	Hypothetical, unclassified, unknown
PA0955		227	76.5333	192.633	83.0333	86.6667	69.7667	hypothetical protein	Hypothetical, unclassified, unknown
PA0963	aspS	416.133	174.1	240.533	96.7667	93.9333	82.7333	aspartyl-tRNA synthetase	Translation, post-translational modification, degradation
PA0964		481.633	196.467	290.667	164.833	214.9	167.867	conserved hypothetical protein	Hypothetical, unclassified, unknown
PA0967	ruvB	246.8	48.7	101.867	58.4333	53.9333	60.5667	Holliday junction DNA helicase RuvB	DNA replication, recombination, modification and repair
PA0968		232.067	109.567	188.6	72.9333	76.7667	71.0333	conserved hypothetical protein	Hypothetical, unclassified, unknown
PA0969	tolQ	423.2	180.067	318.3	126	118.3	146.6	TolQ protein	Transport of small molecules
PA0970	tolR	252.3	96.4333	155.6	73.4	90.4	99.7	TolR protein	Transport of small molecules
PA0971	tolA	461.367	220.4	408	299.4	296.433	197.967	TolA protein	Transport of small molecules
PA0973	oprL	1698.87	737.7	1318.77	496.467	512.333	445.1	Peptidoglycan associated lipoprotein OprL precursor	Transport of small molecules
PA0974		1069.47	371.767	589.2	223.3	224.067	207.4	conserved hypothetical protein	Hypothetical, unclassified, unknown
PA0976		106.833	41.1	70.6333	33.8667	43.3667	41.8	conserved hypothetical protein	Hypothetical, unclassified, unknown
PA1011		507.767	234.667	380.467	258.9	207.967	200.9	hypothetical protein	Hypothetical, unclassified, unknown
PA1012		173.867	46.7333	81.9333	55.7	52.3	52	conserved hypothetical protein	Hypothetical, unclassified, unknown
PA1013	purC	355.933	99.3	289.033	162.967	153.867	143.933	phosphoribosylaminoimidazole-succinocarboxamide synthase	Nucleotide biosynthesis and metabolism
PA1045		76.8	48.6333	55.7	27.6667	24.4	37.5667	hypothetical protein	Putative enzymes
PA1068		101.333	54.1333	80.0333	39.5	52.1667	49.0333	probable heat shock protein (hsp90 family)	Chaperones & heat shock proteins
PA1070	braG	136.8	55	114.333	54.5667	30.2	37.8667	branched-chain amino acid transport protein BraG	Transport of small molecules
PA1071	braF	312.067	96.4333	267.267	73.0333	60.7667	65.0667	branched-chain amino acid transport protein BraF	Transport of small molecules
PA1116		68.6667	49.2	59.4	28.4667	47	57.9667	hypothetical protein	Hypothetical, unclassified, unknown
PA1161	rrmA	99.7	36.9333	58.5	36.1333	30.4667	35.3	rRNA methyltransferase	Transcription, RNA processing and degradation
PA1170		88.5667	25.4	36.4	23.6667	18.7333	18.8667	conserved hypothetical protein	Hypothetical, unclassified, unknown
PA1199		305.2	229.1	230.833	225.133	121.8	129.567	probable lipoprotein	Membrane proteins
PA1206		80.0333	49.5	66.7	40.8667	41.4667	36.5	hypothetical protein	Hypothetical, unclassified, unknown
PA1222		94.4667	43.6667	80.6667	44.0667	61.5	55.1667	probable membrane-bound lytic murein transglycolase A	Cell wall / LPS / capsule
PA1272	cobO	178.767	107	137.433	60	90.7667	91.9	cob(I)alamin adenosyltransferase	Biosynthesis of cofactors, prosthetic groups and carriers
PA1273	cobB	121.3	30.3	67.8	17.1	16.9	22.9	cobyrinic acid a,c-diamide synthase	Biosynthesis of cofactors, prosthetic groups and carriers
PA1274		128.9	22.7333	53.4667	24.8	21.2333	26.6667	conserved hypothetical protein	Hypothetical, unclassified, unknown
PA1275	cobD	120.533	35.8333	47.8	23.8	18.9667	29.4667	cobalamin biosynthetic protein CobD	Biosynthesis of cofactors, prosthetic groups and carriers
PA1276	cobC	87.7667	4.93333	42.5667	13.4667	11.7333	20.5333	cobalamin biosynthetic protein CobC	Biosynthesis of cofactors, prosthetic groups and carriers
PA1277	cobQ	71.4333	18.3667	29.6	11.8333	12.7	10.6	cobyric acid synthase	Biosynthesis of cofactors, prosthetic groups and carriers
PA1278	cobP	157.867	29.7667	92.3333	35.6333	19.5	30.9	cobinamide kinase	Biosynthesis of cofactors, prosthetic groups and carriers
PA1279	cobU	69.3333	11.8	33.6333	13.4	19.8667	20.2333	nicotinate-nucleotide--dimethylbenzimidazole phosphoribosyltransferase	Biosynthesis of cofactors, prosthetic groups and carriers
PA1288		1129.2	156.033	893.033	236.2	140.733	110.267	probable outer membrane protein precursor	Transport of small molecules
PA1295		44.8667	16.6333	43.8333	34.0333	48.7	36.9	conserved hypothetical protein	Hypothetical, unclassified, unknown
PA1335		56.2333	18.8	44.5333	40.8	35.5333	40.1	probable two-component response regulator	Two-component regulatory systems
PA1370		40.9	21.2333	28.9667	21	12.5	23.9667	hypothetical protein	Hypothetical, unclassified, unknown
PA1372		61.2	25.5333	37.2333	37.3333	31.6	20.6	hypothetical protein	Hypothetical, unclassified, unknown
PA1396		67.4333	32.2667	41.6	23.8	21.7667	29.9333	probable two-component sensor	Two-component regulatory systems
PA1478		128.4	49.1333	90.4333	79.9	84.1333	76.5	hypothetical protein	Hypothetical, unclassified, unknown
PA1479	ccmE	286.3	176.967	215.7	164.467	195.6	171.967	cytochrome C-type biogenesis protein CcmE	Energy metabolism
PA1481	ccmG	102.767	38.4333	66.8333	45.2	42.2333	51.9667	cytochrome C biogenesis protein CcmG	Energy metabolism
PA1482	ccmH	223	58.4	111.933	69.8	67.5333	72.3333	cytochrome C-type biogenesis protein CcmH	Energy metabolism
PA1483	cycH	139.033	40.1	63.5	49.9333	39.1	41.9667	cytochrome c-type biogenesis protein	Energy metabolism
PA1532	dnaX	228.4	138.933	156.1	83	104	106.367	DNA polymerase subunits gamma and tau	DNA replication, recombination, modification and repair
PA1534	recR	94.0333	20.2	58.0333	42.3	32.9667	27.4667	recombination protein RecR	DNA replication, recombination, modification and repair
PA1552		445.867	125.5	326.667	179.633	140.933	151.067	probable cytochrome c	Energy metabolism
PA1553		711.933	195.633	394.4	199.3	212.833	209.8	probable cytochrome c oxidase subunit	Energy metabolism
PA1554		738.8	323.9	779.467	335.5	331.967	340.8	probable cytochrome oxidase subunit (cbb3-type)	Energy metabolism
PA1581	sdhC	1299.23	542.7	764.667	285.8	298.133	262.7	succinate dehydrogenase (C subunit)	Energy metabolism
PA1582	sdhD	1599.9	611.533	883.833	319.367	308.733	236.7	succinate dehydrogenase (D subunit)	Energy metabolism
PA1583	sdhA	1253.83	407.867	785	258.133	300.767	234.867	succinate dehydrogenase (A subunit)	Energy metabolism
PA1584	sdhB	1117.07	440.2	892.867	314.767	284.933	254.3	succinate dehydrogenase (B subunit)	Energy metabolism
PA1585	sucA	504.1	120.7	323.733	86.2	100.667	93.7333	2-oxoglutarate dehydrogenase (E1 subunit)	Energy metabolism
PA1586	sucB	1110.8	315.8	792.467	220.3	197.067	209.2	dihydrolipoamide succinyltransferase (E2 subunit)	Energy metabolism
PA1587	lpdG	523.167	136.233	374	160.867	120.267	104.267	lipoamide dehydrogenase-glc	Energy metabolism
PA1588	sucC	2282.97	697.533	2205.6	578.133	529.967	602.333	succinyl-CoA synthetase beta chain	Energy metabolism
PA1589	sucD	2186.3	766.867	1719.97	668.6	674.3	596.6	succinyl-CoA synthetase alpha chain	Energy metabolism
PA1595		56.1	47.6333	62.5	31.5667	29.4	36.3667	hypothetical protein	Hypothetical, unclassified, unknown
PA1609	fabB	709.8	188.467	503.733	302	246.233	238.367	beta-ketoacyl-ACP synthase I	Fatty acid and phospholipid metabolism
PA1610	fabA	1346.67	384.7	1233.7	370.467	240.3	253.733	beta-hydroxydecanoyl-ACP dehydrase	Fatty acid and phospholipid metabolism
PA1611		122.633	48.4333	110.4	68.8667	58.9	68.0667	probable sensor/response regulator hybrid	Two-component regulatory systems
PA1612		100.167	51.8	86.5	44.0667	37.8333	34.7	hypothetical protein	Hypothetical, unclassified, unknown
PA1654		150.4	53	72.0667	33.9	24.1	25.5	probable aminotransferase	Putative enzymes
PA1655		91.4	24.9667	51.5	35.9	29.4333	40.9667	probable glutathione S-transferase	Putative enzymes
PA1687	speE	63.2	32	33.4333	17.3	19.2	19.7333	spermidine synthase	Amino acid biosynthesis and metabolism
PA1689		193.667	71.9	145.367	47.9333	33.1	38	conserved hypothetical protein	Hypothetical, unclassified, unknown
PA1716	pscC	55.6667	24.9	29.5667	18.7333	15.7	27.0667	Type III secretion outer membrane protein PscC precursor	Protein secretion/export apparatus
PA1722	pscI	61.9667	40.0333	39	19.4667	25.4	32.4333	type III export protein PscI	Protein secretion/export apparatus
PA1766		214.833	83	187.4	95.1	70.5	69.3667	hypothetical protein	Hypothetical, unclassified, unknown
PA1767		223.867	48.3667	161.767	60.1333	56.8333	46.8667	hypothetical protein	Hypothetical, unclassified, unknown
PA1771		92.7333	7.63333	25.1333	3.93333	2.46667	8.5	probable esterase/lipase	Putative enzymes
PA1791		162.8	57.7333	137.333	35.4333	35.6333	40.3	hypothetical protein	Hypothetical, unclassified, unknown
PA1795	cysS	383.733	244.333	303.8	160.867	185.833	190.667	cysteinyl-tRNA synthetase	Translation, post-translational modification, degradation
PA1800	tig	666.333	348.633	708.367	264.5	287.567	273.333	trigger factor	Chaperones & heat shock proteins
PA1818		216.3	94.8	161.9	65.5667	85.9667	79.4333	probable Orn/Arg/Lys decarboxylase	Amino acid biosynthesis and metabolism
PA1828		128.633	27.7333	74.9667	44.5333	48.5	47.6	probable short-chain dehydrogenase	Putative enzymes
PA2038		85.5667	27.6667	65.2333	26.1	17	29.4	hypothetical protein	Hypothetical, unclassified, unknown
PA2039		74.5667	38.3	53.4667	17.6333	15.8333	23.5	hypothetical protein	Hypothetical, unclassified, unknown
PA2042		324.8	72.8333	157.767	69.7333	61.9667	64.2	probable transporter (membrane subunit)	Transport of small molecules
PA2204		79.6667	13.5333	58.0333	17.6667	20.1667	72.0333	probable binding protein component of ABC transporter	Transport of small molecules
PA2385	pvdQ	98.7667	28.1333	47.6667	23.5667	21.4	37.2	PvdQ	Adaptation, protection
PA2386	pvdA	171.833	16.4	116.8	64.1	53.3	56.0667	L-ornithine N5-oxygenase	Adaptation, protection
PA2389		171.233	105.967	110.067	67.2333	60	82.6667	conserved hypothetical protein	Hypothetical, unclassified, unknown
PA2390		131.8	55.7667	86.1	46.9	30.7667	44.2333	probable ATP-binding/permease fusion ABC transporter	Transport of small molecules
PA2391	opmQ	101.2	22.4	42.5333	29.8333	26.5333	26.6667	probable outer membrane protein precursor	Transport of small molecules
PA2393		88.1333	10.4667	60.9667	22.1667	19.1333	21.1333	probable dipeptidase precursor	Central intermediary metabolism
PA2394	pvdN	136.3	23.6	68.7667	27.8	28.6333	37.0667	PvdN	Adaptation, protection
PA2395	pvdO	125.567	13.8	56.0333	31.1667	25.7333	30.1333	PvdO	Adaptation, protection
PA2397	pvdE	115.133	14.4333	68.5	27.1	25.8667	32.1	pyoverdine biosynthesis protein PvdE	Transport of small molecules
PA2398	fpvA	236.867	35.5667	179.733	47.4667	49.6667	62.5667	ferripyoverdine receptor	Transport of small molecules
PA2525		67.8	9.96667	34.9	14.8333	13.0333	10.6667	probable outer membrane protein precursor	Transport of small molecules
PA2526		89.1667	32.6333	43.8667	18.6667	17.3667	20.1667	probable RND efflux transporter	Transport of small molecules
PA2584	pgsA	269.4	97.7333	186.967	94.7333	108.8	80.9333	CDP-diacylglycerol--glycerol-3-phosphate 3-phosphatidyltransferase	Fatty acid and phospholipid metabolism
PA2613		208.867	57.0667	112.6	92.5667	81.1333	91.1333	conserved hypothetical protein	Hypothetical, unclassified, unknown
PA2614	lolA	334.7	160.6	216.7	179.3	160.967	162.333	periplasmic chaperone LolA	Chaperones & heat shock proteins
PA2641	nuoF	329.467	111.233	211.067	125.9	145.7	159.333	NADH dehydrogenase I chain F	Energy metabolism
PA2642	nuoG	485.4	120.6	273.167	172.033	163.567	176.367	NADH dehydrogenase I chain G	Energy metabolism
PA2643	nuoH	484.333	114.233	244.533	165.133	155.867	180.767	NADH dehydrogenase I chain H	Energy metabolism
PA2645	nuoJ	297.833	52.3333	123.267	67.6	55.9333	72.6667	NADH dehydrogenase I chain J	Energy metabolism
PA2646	nuoK	377.333	60.1667	177.167	104.7	101.167	72.4	NADH dehydrogenase I chain K	Energy metabolism
PA2647	nuoL	226.233	51	117.567	70.3333	71.3333	67.5667	NADH dehydrogenase I chain L	Energy metabolism
PA2649	nuoN	233.6	40.0333	181.933	93.8667	61.3333	61.4333	NADH dehydrogenase I chain N	Energy metabolism
PA2730		132.3	34.6667	97.3	93.6333	101.8	68.6	hypothetical protein	Hypothetical, unclassified, unknown
PA2731		167.167	32.1	105.133	87.8667	72.1667	50.6	hypothetical protein	Hypothetical, unclassified, unknown
PA2732		141.033	61.0667	79.5333	69.7667	52	59.6333	hypothetical protein	Hypothetical, unclassified, unknown
PA2735		305.533	196.4	266.867	191.9	186.533	165.433	probable restriction-modification system protein	Putative enzymes
PA2739	pheT	345.2	110.333	166.133	84.1667	69.6333	83.6333	phenylalanyl-tRNA synthetase, beta subunit	Translation, post-translational modification, degradation
PA2740	pheS	346.4	81.6667	191.333	75.9333	50.8333	68.5	phenylalanyl-tRNA synthetase, alpha-subunit	Translation, post-translational modification, degradation
PA2742	rpmI	3781.33	3389.3	3780.97	1832.23	1797.83	1804.9	50S ribosomal protein L35	Translation, post-translational modification, degradation
PA2855		153.467	103.467	102.367	50.3	61.2667	47.9333	hypothetical protein	Hypothetical, unclassified, unknown
PA2866	mttC	115.867	84.5	93.9667	75.9333	78.0667	75.9	secretion protein MttC	Protein secretion/export apparatus
PA2905	cobH	53.2667	8.96667	25.9333	16.5333	14.4	18.6	precorrin isomerase CobH	Biosynthesis of cofactors, prosthetic groups and carriers
PA2906		122.5	73.7	78.8667	44.7667	39.9667	53.8667	probable oxidoreductase	Putative enzymes
PA2950		301.933	98.6333	187.5	76.9333	85.4	88.9333	hypothetical protein	Hypothetical, unclassified, unknown
PA2961	holB	151.5	31.6333	68.0333	63.2667	61.4667	52.6667	DNA polymerase III, delta prime subunit	DNA replication, recombination, modification and repair
PA2965	fabF1	569.933	119.5	289.5	142.067	122.367	102.067	beta-ketoacyl-acyl carrier protein synthase II	Fatty acid and phospholipid metabolism
PA2966	acpP	1668.67	1699.73	2032.5	1219.43	1485.7	1283.3	acyl carrier protein	Fatty acid and phospholipid metabolism
PA2967	fabG	850.567	114.967	559.233	169.733	171.967	200.733	3-oxoacyl-[acyl-carrier-protein] reductase	Fatty acid and phospholipid metabolism
PA2968	fabD	404.367	84.1333	220.9	71.8	63.8667	52.2667	malonyl-CoA-[acyl-carrier-protein] transacylase	Fatty acid and phospholipid metabolism
PA2970	rpmF	1246.53	413.867	1161.4	321.933	329.1	269.3	50S ribosomal protein L32	Translation, post-translational modification, degradation
PA2973		407.933	179.133	237.6	149.067	209.633	177.167	probable peptidase	Translation, post-translational modification, degradation
PA2977	murB	58.7	31.4	48.4	33.1667	34.0333	33.8667	UDP-N-acetylpyruvoylglucosamine reductase	Cell wall / LPS / capsule
PA2978	ptpA	117.533	44.7	95.7333	35.5333	32.2667	36.9667	phosphotyrosine protein phosphatase	Translation, post-translational modification, degradation
PA2981	lpxK	58.4	15.9333	47.4667	22	23.6333	25.8333	tetraacyldisaccharide 4*-kinase	Cell wall / LPS / capsule
PA2986		127.5	26.6333	62	32.0667	26.4	33.5667	conserved hypothetical protein	Hypothetical, unclassified, unknown
PA2987		284.867	55.7	176.6	103.367	88.0333	69	probable ATP-binding component of ABC transporter	Transport of small molecules
PA2992		190.433	65.9333	159.133	126.1	101.133	94.1333	hypothetical protein	Hypothetical, unclassified, unknown
PA2993		169.733	111.833	147.2	73.4	55.5667	61.9	conserved hypothetical protein	Hypothetical, unclassified, unknown
PA3001		1043	580.233	1195.43	766.5	1003.77	761.8	probable glyceraldehyde-3-phosphate dehydrogenase	Putative enzymes
PA3046		747.133	197.933	453.167	276.933	294	281.833	conserved hypothetical protein	Hypothetical, unclassified, unknown
PA3075		77	32.3667	64	43.5333	35.4667	39.7333	hypothetical protein	Hypothetical, unclassified, unknown
PA3111	folC	321.5	108.567	173.933	107.833	85.7667	102.067	folylpolyglutamate synthetase	Biosynthesis of cofactors, prosthetic groups and carriers
PA3112	accD	237.867	73.3	120.067	62.5667	63.1667	57.8667	acetyl-CoA carboxylase beta subunit	Fatty acid and phospholipid metabolism
PA3116		94.2333	44.9333	74.1333	22.8667	38.5	45.7333	probable aspartate-semialdehyde dehydrogenase	Amino acid biosynthesis and metabolism
PA3134	gltX	154.867	102.4	134.8	68.8	84.4667	79.0333	glutamyl-tRNA synthetase	Translation, post-translational modification, degradation
PA3139		765.367	305.767	758.8	324.233	300.6	272.767	probable amino acid aminotransferase	Putative enzymes
PA3145	wbpL	126.767	30.8333	50.9	38.6667	27.1	28.6333	glycosyltransferase WbpL	Cell wall / LPS / capsule
PA3146	wbpK	492.233	74.9	169.067	86.6667	50.9667	44.5667	probable NAD-dependent epimerase/dehydratase WbpK	Cell wall / LPS / capsule
PA3147	wbpJ	484.3	54.1667	163.667	59.9	50.0333	37.9333	probable glycosyl transferase WbpJ	Cell wall / LPS / capsule
PA3148	wbpI	334.2	16.2667	128.733	48	39.5	26.3667	probable UDP-N-acetylglucosamine 2-epimerase WbpI	Cell wall / LPS / capsule
PA3149	wbpH	467.8	27.8667	160.533	84.3333	61.4333	39.2	probable glycosyltransferase WbpH	Cell wall / LPS / capsule
PA3150	wbpG	355.233	17.8667	146.467	81.6	48.2	31.6667	LPS biosynthesis protein WbpG	Cell wall / LPS / capsule
PA3151	hisF2	837.633	43.7667	282.667	153.1	88.3333	52.2667	imidazoleglycerol-phosphate synthase, cyclase subunit	Amino acid biosynthesis and metabolism
PA3155	wbpE	668.433	133.767	280.133	222.533	127.467	88.8	probable aminotransferase WbpE	Cell wall / LPS / capsule
PA3156	wbpD	374.067	88.0667	206.067	134.733	86.5	45.3667	probable acetyltransferase WbpD	Cell wall / LPS / capsule
PA3158	wbpB	491	213.2	318.267	224.667	168.867	118.1	probable oxidoreductase WpbB	Cell wall / LPS / capsule
PA3162	rpsA	2048.63	1317.5	1365.73	612.933	781.733	740.067	30S ribosomal protein S1	Translation, post-translational modification, degradation
PA3163	cmk	189.833	35.2	113.533	48.1333	37.1667	43.3667	cytidylate kinase	Nucleotide biosynthesis and metabolism
PA3164		244.733	58.7333	128	80.6333	73.2	89.3	still frameshift 3-PHOSPHOSHIKIMATE 1-CARBOXYVINYLTRANSFERASE prephenate dehydrogenase	Amino acid biosynthesis and metabolism
PA3167	serC	225.033	90.8333	161.733	119.467	109.433	125.567	3-phosphoserine aminotransferase	Biosynthesis of cofactors, prosthetic groups and carriers
PA3179		130.667	94.5	116.367	142.433	84.7667	82.9667	conserved hypothetical protein	Hypothetical, unclassified, unknown
PA3183	zwf	135	65.0667	93.9667	63.1333	58.5333	72.9333	glucose-6-phosphate 1-dehydrogenase	Carbon compound catabolism
PA3224		142.467	98.0667	158.667	137.133	126.5	124.7	hypothetical protein	Hypothetical, unclassified, unknown
PA3246	rluA	104.767	48.8	98.6667	36.2	30.0667	34.4667	pseudouridine synthase RluA	Transcription, RNA processing and degradation
PA3278		247.167	44.1	194.633	79.5667	101.7	83.4333	hypothetical protein	Hypothetical, unclassified, unknown
PA3286		236.7	163.1	218.8	210.567	150.3	154.467	hypothetical protein	Hypothetical, unclassified, unknown
PA3308	hepA	103.7	79.6667	97.6	34.7667	50.5667	55.1333	RNA helicase HepA	Transcription, RNA processing and degradation
PA3310		155.667	37.8333	81.5	22	20.1667	32.0333	conserved hypothetical protein	Hypothetical, unclassified, unknown
PA3356		348.8	257.6	324.2	158.633	192.767	184.267	conserved hypothetical protein	Hypothetical, unclassified, unknown
PA3402		62.2667	38.0667	42.5	35.3	17.7333	29.9	hypothetical protein	Hypothetical, unclassified, unknown
PA3411		54.9667	34.4667	38.2333	23.8	30.3333	29.2333	hypothetical protein	Hypothetical, unclassified, unknown
PA3483		180.8	96.7333	121.1	95.1333	90.7667	92.6	hypothetical protein	Hypothetical, unclassified, unknown
PA3484		128.5	35.2	89.3333	65.3667	43.8	49.7667	hypothetical protein	Hypothetical, unclassified, unknown
PA3495	nth	135.833	30	97.8	77	63.1333	69.3333	endonuclease III	DNA replication, recombination, modification and repair
PA3580		129.267	59.1333	63.1	30.5333	37.7333	32.2	conserved hypothetical protein	Hypothetical, unclassified, unknown
PA3603	dgkA	376.567	62.4333	312.6	90.2	92.6	72.3667	diacylglycerol kinase	Fatty acid and phospholipid metabolism
PA3621	fdxA	589	266.967	598.2	309.167	473.7	521.633	ferredoxin I	Energy metabolism
PA3633	ygbP	194.367	64.6333	88.4667	67.6667	54.7333	56.4	4-diphosphocytidyl-2-C-methylerythritol synthase	Biosynthesis of cofactors, prosthetic groups and carriers
PA3634		358.467	197.4	248.7	248.333	204.333	181.367	conserved hypothetical protein	Hypothetical, unclassified, unknown
PA3635	eno	528.3	161	337.667	194.467	145.1	109.867	enolase	Carbon compound catabolism
PA3636	kdsA	153.733	61.1	95.0333	54.8667	39.4333	34.8	2-dehydro-3-deoxyphosphooctonate aldolase	Cell wall / LPS / capsule
PA3639	accA	186.367	120.9	167.767	83.2667	97	89.2	acetyl-coenzyme A carboxylase carboxyl transferase (alpha subunit)	Fatty acid and phospholipid metabolism
PA3640	dnaE	232.467	99.1333	145.467	80.8667	90.2	102.033	DNA polymerase III, alpha chain	DNA replication, recombination, modification and repair
PA3641		212.5	39.1333	74.5667	22.8667	30.0667	24.3667	probable amino acid permease	Transport of small molecules
PA3642	rnhB	148.767	11.9333	80.5333	30.4333	27.7333	26.4333	ribonuclease HII	DNA replication, recombination, modification and repair
PA3643	lpxB	288.2	50	133.867	48.8	49.6	50.9333	lipid A-disaccharide synthase	Cell wall / LPS / capsule
PA3644	lpxA	634.333	140.6	390.2	137.433	94	86.8333	UDP-N-acetylglucosamine acyltransferase	Cell wall / LPS / capsule
PA3645	fabZ	472.2	145.6	436.733	142.9	111.267	121.667	(3R)-hydroxymyristoyl-[acyl carrier protein] dehydratase	Fatty acid and phospholipid metabolism
PA3646	lpxD	783.4	347.367	603.167	196.133	189.6	174.833	UDP-3-O-[3-hydroxylauroyl] glucosamine N-acyltransferase	Cell wall / LPS / capsule
PA3647		757.267	314.867	765.867	280.267	248.867	255.833	probable outer membrane protein precursor	Transport of small molecules
PA3653	frr	652.833	239.767	391.367	200.233	197.767	212.767	ribosome recycling factor	Translation, post-translational modification, degradation
PA3654	pyrH	441.167	133.7	328.133	88.6333	126.4	95.3667	uridylate kinase	Nucleotide biosynthesis and metabolism
PA3701	prfB	308.933	213.5	315.967	221.3	212.733	182.533	peptide chain release factor 2	Translation, post-translational modification, degradation
PA3716		181.4	63.3333	126.267	39.7	35.9333	40.1333	hypothetical protein	Hypothetical, unclassified, unknown
PA3725	recJ	78.6667	39.5667	53.5	36.7667	38.8333	36.3	single-stranded-DNA-specific exonuclease RecJ	DNA replication, recombination, modification and repair
PA3727		74.3667	13.3667	49.2667	42.3333	43.3667	41.5333	hypothetical protein	Hypothetical, unclassified, unknown
PA3728		69.9	22.7333	50.3333	28.3667	25.6333	23.4333	hypothetical protein	Hypothetical, unclassified, unknown
PA3731		233.167	124.733	217.8	119.333	124.567	99.6	conserved hypothetical protein	Hypothetical, unclassified, unknown
PA3735	thrC	110	83	98.6	59.7	68.5333	59.7	threonine synthase	Amino acid biosynthesis and metabolism
PA3738	xerD	94.0667	32.4	69	40.8333	52.6333	51.4667	integrase/recombinase XerD	DNA replication, recombination, modification and repair
PA3742	rplS	1157.7	430.867	850.8	550.967	596.7	412.067	50S ribosomal protein L19	Translation, post-translational modification, degradation
PA3743	trmD	1254.47	501.967	796.667	241.367	237.067	183.233	tRNA (guanine-N1)-methyltransferase	Transcription, RNA processing and degradation
PA3744	rimM	1153.6	718.567	714.367	275.233	293.167	220.5	16S rRNA processing protein	Transcription, RNA processing and degradation
PA3745	rpsP	1423.93	1132.2	1308.77	601.467	743.267	678.033	30S ribosomal protein S16	Translation, post-translational modification, degradation
PA3746	ffh	201.133	123.4	177.667	76.3667	85.9	100.2	signal recognition particle protein Ffh	Protein secretion/export apparatus
PA3748		207.8	75.6333	186.033	161.233	142.7	176.2	conserved hypothetical protein	Hypothetical, unclassified, unknown
PA3763	purL	196.033	104.1	171.333	81.8	101.8	89.8333	phosphoribosylformylglycinamidine synthase	Nucleotide biosynthesis and metabolism
PA3769	guaA	322.567	106.733	202.333	107.167	143.133	124.267	GMP synthase	Nucleotide biosynthesis and metabolism
PA3799		333.7	67.0333	182.367	180.367	116.933	112.233	conserved hypothetical protein	Hypothetical, unclassified, unknown
PA3800		529.033	122.233	254.367	121.333	120.9	129.633	conserved hypothetical protein	Hypothetical, unclassified, unknown
PA3801		722.3	177.133	527.667	189.3	159.7	157.533	conserved hypothetical protein	Hypothetical, unclassified, unknown
PA3802	hisS	333.733	91.9333	189.333	112.833	138.933	108.7	histidyl-tRNA synthetase	Translation, post-translational modification, degradation
PA3803	gcpE	496.433	165.7	270.533	173.467	225.2	167.733	probable isoprenoid biosynthetic protein GcpE	Putative enzymes
PA3804		347.533	166.167	242.5	146.233	143.8	119.667	hypothetical protein	Hypothetical, unclassified, unknown
PA3805	pilF	154.067	75.4	100.767	68.8667	93.8	97.0333	type 4 fimbrial biogenesis protein PilF	Motility & Attachment
PA3806		851.433	390.733	600.4	190.833	224.6	215.867	conserved hypothetical protein	Hypothetical, unclassified, unknown
PA3807	ndk	1063.8	430.9	848.033	316.867	409.633	339.5	nucleoside diphosphate kinase	Nucleotide biosynthesis and metabolism
PA3820	secF	324.4	56.4667	157.667	38.7333	45.1	35.1333	secretion protein SecF	Protein secretion/export apparatus
PA3821	secD	552.4	77.0667	308.7	47.9667	56.7	37.7333	secretion protein SecD	Protein secretion/export apparatus
PA3822		608.133	172.7	589.567	173.467	217.9	166.4	conserved hypothetical protein	Hypothetical, unclassified, unknown
PA3823	tgt	237.267	36.9667	114.5	27.2333	32.7	32.1333	queuine tRNA-ribosyltransferase	Translation, post-translational modification, degradation
PA3824	queA	188.533	76.1667	118.133	38.1	48.2	57.3333	S-adenosylmethionine:trna ribosyltransferase-isomerase	Translation, post-translational modification, degradation
PA3838		115.333	67.2333	106.3	46.1333	49.7	52.7667	probable ATP-binding component of ABC transporter	Transport of small molecules
PA3861	rhl	361.733	95.1667	269.567	122.133	134.567	107.2	ATP-dependent RNA helicase RhlB	Transcription, RNA processing and degradation
PA3903	prfC	260.733	194.167	237.467	143.533	147.367	121.8	peptide chain release factor 3	Translation, post-translational modification, degradation
PA3906		219.267	104.433	174.167	87.6333	68.6667	68.0667	hypothetical protein	Hypothetical, unclassified, unknown
PA3907		249.967	90.9	224	106.6	85.5667	78.8667	hypothetical protein	Hypothetical, unclassified, unknown
PA3981		474.233	177.5	372.133	336.8	324.9	319.233	conserved hypothetical protein	Hypothetical, unclassified, unknown
PA3982		448.9	85.6667	347.067	399.433	372.133	264.667	conserved hypothetical protein	Hypothetical, unclassified, unknown
PA3984	lnt	51.8	31.2	36.2667	17.1667	21.4667	28.4333	apolipoprotein N-acyltransferase	Translation, post-translational modification, degradation
PA3987	leuS	627.333	328.8	512.6	278.9	260.567	259.933	leucyl-tRNA synthetase	Translation, post-translational modification, degradation
PA3989	holA	272.1	67.0667	192.033	107.967	106.433	120.1	DNA polymerase III, delta subunit	DNA replication, recombination, modification and repair
PA3992		81.0667	19.8667	69.0333	38.2667	53.0667	35.5	hypothetical protein	Hypothetical, unclassified, unknown
PA3996	lis	206.533	89.6667	204.567	146.767	128.433	106.5	lipoate synthase	Biosynthesis of cofactors, prosthetic groups and carriers
PA3997	lipB	224	89.9667	132.767	110.133	112.5	96.5667	lipoate-protein ligase B	Biosynthesis of cofactors, prosthetic groups and carriers
PA3998		391.167	163.033	276.9	208.8	179.233	185.833	conserved hypothetical protein	Hypothetical, unclassified, unknown
PA4000		249.133	103.933	160.3	123.633	107.433	84.6667	hypothetical protein	Hypothetical, unclassified, unknown
PA4001	sltB1	338.667	93.4333	157.433	94.8667	77.1667	75.7667	soluble lytic transglycosylase B	Cell wall / LPS / capsule
PA4003	pbpA	280.8	60.4667	148.533	93.7667	84.5333	60.8	penicillin-binding protein 2	Cell wall / LPS / capsule
PA4004		636.733	162.433	274.767	139.567	108.033	116.233	conserved hypothetical protein	Hypothetical, unclassified, unknown
PA4044	dxs	180.767	78.8333	107.433	66.2	95.8333	93.4333	1-deoxyxylulose-5-phosphate synthase	Biosynthesis of cofactors, prosthetic groups and carriers
PA4053	ribE	674.667	442.233	466.933	343.133	363.767	407.933	6,7-dimethyl-8-ribityllumazine synthase	Biosynthesis of cofactors, prosthetic groups and carriers
PA4068		85.2667	63.2	75.9333	40.2	31.4667	48.1	probable epimerase	Central intermediary metabolism
PA4119	aph	58.1333	26.1	42.0333	28.0333	31.2667	29.0667	aminoglycoside 3'-phosphotransferase type IIb	Antibiotic resistance and susceptibility
PA4185		79.4333	39.8	63.2667	38.3	48.8	40.7667	probable transcriptional regulator	Transcriptional regulators
PA4237	rplQ	1710.07	326.4	1717.9	575.1	715.033	627.8	50S ribosomal protein L17	Translation, post-translational modification, degradation
PA4238	rpoA	4024.23	1134.2	3564.9	819.833	848.433	861.133	DNA-directed RNA polymerase alpha chain	Transcription, RNA processing and degradation
PA4239	rpsD	1641.8	463.533	1017.43	219.5	278.3	249.533	30S ribosomal protein S4	Translation, post-translational modification, degradation
PA4240	rpsK	2932.77	880.767	2078.53	517.833	661.833	564.133	30S ribosomal protein S11	Translation, post-translational modification, degradation
PA4241	rpsM	3001.6	888.2	2271.67	568.2	613.3	542.867	30S ribosomal protein S13	Translation, post-translational modification, degradation
PA4243	secY	1994.47	552.533	891.367	244.2	222.5	250.867	secretion protein SecY	Protein secretion/export apparatus
PA4244	rplO	3020.23	1149	1731.17	482.767	565.433	584.233	50S ribosomal protein L15	Translation, post-translational modification, degradation
PA4245	rpmD	2793.53	1069.97	1690.13	419.133	448.7	475.167	50S ribosomal protein L30	Translation, post-translational modification, degradation
PA4246	rpsE	3751.67	1552.23	2677.67	593.867	680.7	633.7	30S ribosomal protein S5	Translation, post-translational modification, degradation
PA4247	rplR	3430.27	1439.7	2737.7	601.567	663.867	669.267	50S ribosomal protein L18	Translation, post-translational modification, degradation
PA4248	rplF	2585.17	1171.47	2107.67	510.533	613.6	539.667	50S ribosomal protein L6	Translation, post-translational modification, degradation
PA4252	rplX	2816.33	569.533	2240.53	435.533	513.733	469.7	50S ribosomal protein L24	Translation, post-translational modification, degradation
PA4253	rplN	2932.3	859.233	2293.5	562.433	646.933	676.167	50S ribosomal protein L14	Translation, post-translational modification, degradation
PA4254	rpsQ	3961.47	988.5	3071.87	521.433	571.2	615.467	30S ribosomal protein S17	Translation, post-translational modification, degradation
PA4255	rpmC	809.467	136.9	378.633	55.5	50.2333	68.7667	50S ribosomal protein L29	Translation, post-translational modification, degradation
PA4256	rplP	2292.03	661.433	1372.9	250.767	341.667	282.867	50S ribosomal protein L16	Translation, post-translational modification, degradation
PA4257	rpsC	2137.6	703.4	1325.43	250.633	312.433	261.967	30S ribosomal protein S3	Translation, post-translational modification, degradation
PA4258	rplV	4024.17	1626.6	3092.8	674.333	833.067	801.733	50S ribosomal protein L22	Translation, post-translational modification, degradation
PA4259	rpsS	2981.93	1069.8	2202.23	543.1	686.9	625	30S ribosomal protein S19	Translation, post-translational modification, degradation
PA4260	rplB	3163.73	1378.83	2246.97	560.9	777.867	706.533	50S ribosomal protein L2	Translation, post-translational modification, degradation
PA4261	rplW	2635.47	1072.13	1871.23	332.367	434.867	392.567	50S ribosomal protein L23	Translation, post-translational modification, degradation
PA4262	rplD	2298.47	1078.23	1671.7	285	343.4	320.533	50S ribosomal protein L4	Translation, post-translational modification, degradation
PA4263	rplC	2760.6	1301.07	1907.97	489.7	569.867	535.567	50S ribosomal protein L3	Translation, post-translational modification, degradation
PA4265	tufA	1824.03	855.5	1609.73	398.1	421.633	416.733	elongation factor Tu	Translation, post-translational modification, degradation
PA4266	fusA1	1537.33	518.667	1086.6	226.533	330.1	303.767	elongation factor G	Translation, post-translational modification, degradation
PA4270	rpoB	838.533	380.933	497.367	156.133	163.7	185.4	DNA-directed RNA polymerase beta chain	Transcription, RNA processing and degradation
PA4272	rplJ	3743.4	553.5	3364.3	635.533	592.133	756.333	50S ribosomal protein L10	Translation, post-translational modification, degradation
PA4273	rplA	2632.17	777.2	1987.43	496.667	588.233	726.267	50S ribosomal protein L1	Translation, post-translational modification, degradation
PA4275	nusG	707.7	356.233	473.133	281.2	364.533	362.333	transcription antitermination protein NusG	Transcription, RNA processing and degradation
PA4280	birA	121.3	65.6667	76.3333	37.5333	39.1667	39.5333	BirA bifunctional protein	Biosynthesis of cofactors, prosthetic groups and carriers
PA4292		199.567	55.3667	151.067	54.4667	52.0333	59.3333	probable phosphate transporter	Transport of small molecules
PA4314	purU1	221.2	107	175.333	63.3333	76.4667	82.7	formyltetrahydrofolate deformylase	Nucleotide biosynthesis and metabolism
PA4316	sbcB	83.5333	43.2667	75.6333	47.5667	63.4333	64.4	exodeoxyribonuclease I	DNA replication, recombination, modification and repair
PA4319		125.933	30.3	81.4	41.3	33.2	46.8	conserved hypothetical protein	Hypothetical, unclassified, unknown
PA4320		138.9	22.6	85.0333	34.1667	31.3667	39.2667	hypothetical protein	Membrane proteins
PA4321		349.967	25.6	247.067	89.4	72.0333	66.4333	hypothetical protein	Hypothetical, unclassified, unknown
PA4322		137.567	11.6333	77.8667	28.0667	29.3	27.0667	conserved hypothetical protein	Hypothetical, unclassified, unknown
PA4323		150.833	9.06667	67.4	33.4	28.7	30.1	hypothetical protein	Hypothetical, unclassified, unknown
PA4406	lpxC	970.567	379.967	609.667	408.767	468.967	361.133	UDP-3-O-acyl-N-acetylglucosamine deacetylase	Cell wall / LPS / capsule
PA4407	ftsZ	978.867	500.367	797.633	307.467	193.4	182.3	cell division protein FtsZ	Cell division
PA4408	ftsA	375.3	155.567	175.767	75.9	52.2	41.1	cell division protein FtsA	Cell division
PA4429		439.1	132.933	208.467	122.533	130	95.7	probable cytochrome c1 precursor	Energy metabolism
PA4430		446.6	160.1	252.667	88.7667	87.5333	85.5333	probable cytochrome b	Energy metabolism
PA4432	rpsI	539.3	324.967	380.767	155.7	230.3	188.667	30S ribosomal protein S9	Translation, post-translational modification, degradation
PA4438		150.367	46.6	117.8	40.1	72.2667	32.6	conserved hypothetical protein	Hypothetical, unclassified, unknown
PA4440		123.567	87.1	90.8	48.5667	47.8667	53.4333	hypothetical protein	Hypothetical, unclassified, unknown
PA4447	hisC1	143.8	41.7333	80.4	37.2	39.0333	42.2333	histidinol-phosphate aminotransferase	Amino acid biosynthesis and metabolism
PA4448	hisD	124.733	48	62.9667	41.2	35.2333	48.7333	histidinol dehydrogenase	Amino acid biosynthesis and metabolism
PA4449	hisG	677.467	188.733	339.1	238.1	241.1	197.733	ATP-phosphoribosyltransferase	Amino acid biosynthesis and metabolism
PA4450	murA	766.2	400.733	579.133	299.933	294	282.567	UDP-N-acetylglucosamine 1-carboxyvinyltransferase	Cell wall / LPS / capsule
PA4453		526.133	172.067	331.333	304.2	251.967	193.833	conserved hypothetical protein	Hypothetical, unclassified, unknown
PA4454		368.167	167.467	243.467	189.7	129.467	112.333	conserved hypothetical protein	Hypothetical, unclassified, unknown
PA4456		242.633	87.9	113.333	55.0333	38	34.2667	probable ATP-binding component of ABC transporter	Transport of small molecules
PA4457		422.9	292.433	430.833	249.1	266.967	237.567	conserved hypothetical protein	Secreted Factors toxins, enzymes, alginate
PA4462	rpoN	286.7	206.833	233.267	161.533	118.033	104.1	RNA polymerase sigma-54 factor	Transcriptional regulators
PA4465		532.467	173.567	430.433	327.9	317.033	269.167	conserved hypothetical protein	Hypothetical, unclassified, unknown
PA4479	mreD	298.2	60.7667	164.6	58.7	45.9	58.3667	rod shape-determining protein MreD	Cell division
PA4480	mreC	529.733	137	397.1	121.667	115.233	81.1333	rod shape-determining protein MreC	Cell division
PA4487		93.6667	15.4667	59.1667	48.3333	39.1	37.8333	conserved hypothetical protein	Hypothetical, unclassified, unknown
PA4489		220.067	37.9667	90.2667	79.5333	64.7333	60	conserved hypothetical protein	Hypothetical, unclassified, unknown
PA4490		261.067	43.3333	128.433	96.4	118.333	93.2	conserved hypothetical protein	Hypothetical, unclassified, unknown
PA4491		244	69.6667	135.133	81.0667	109.533	98.8	conserved hypothetical protein	Hypothetical, unclassified, unknown
PA4492		560.9	197.433	369.7	197	257.467	237.833	conserved hypothetical protein	Hypothetical, unclassified, unknown
PA4517		179.667	19.8667	121.367	56.3667	43.3667	66.1	conserved hypothetical protein	Hypothetical, unclassified, unknown
PA4524	nadC	78.7333	53.8	74.2	62.2333	62.1667	59.0333	nicotinate-nucleotide pyrophosphorylase	Biosynthesis of cofactors, prosthetic groups and carriers
PA4545	comL	525.3	282.467	423.6	264.967	263.8	255.467	competence protein ComL	Cell wall / LPS / capsule
PA4557	lytB	199.2	39.3667	145.4	89.1	99.8333	138.1	LytB protein	Adaptation, protection
PA4558		646.167	154.733	395.567	326.3	316.967	284.667	probable peptidyl-prolyl cis-trans isomerase, FkbP-type	Chaperones & heat shock proteins
PA4559	lspA	254.967	62.4667	186.233	89.3	79.8667	76.8	prolipoprotein signal peptidase	Translation, post-translational modification, degradation
PA4567	rpmA	1815.93	862.4	1429.37	881.233	1223.33	787.7	50S ribosomal protein L27	Translation, post-translational modification, degradation
PA4647	uraA	119.533	73.7333	82.5	86.2667	58.9667	63.4667	uracil permease	Transport of small molecules
PA4665	prfA	213.733	60.4	138.333	64.4	65.1667	61.8333	peptide chain release factor 1	Translation, post-translational modification, degradation
PA4670	prs	993.733	201.833	699.3	228.1	241.7	256.367	ribose-phosphate pyrophosphokinase	Nucleotide biosynthesis and metabolism
PA4671		3118.27	284	3034.7	741.4	753.467	703.8	probable ribosomal protein L25	Translation, post-translational modification, degradation
PA4672		415.067	55.8667	274.867	89.9667	87.1	101.967	peptidyl-tRNA hydrolase	Translation, post-translational modification, degradation
PA4673		217.233	40.9667	118.733	39.3667	32.3333	61.3333	conserved hypothetical protein	Hypothetical, unclassified, unknown
PA4693	pssA	136.1	43.1333	84.5333	41.8333	52.2667	50.2333	phosphatidylserine synthase	Fatty acid and phospholipid metabolism
PA4700	mrcB	214.333	72	128.233	69.9667	92.9667	92.7667	penicillin-binding protein 1B	Cell wall / LPS / capsule
PA4719		56.8	39.5333	51.7	39.6667	32.7333	31.3	probable transporter	Transport of small molecules
PA4720	trmA	130.3	60.2667	87.6	90.2333	68.5	60.7667	tRNA (uracil-5-)-methyltransferase	Transcription, RNA processing and degradation
PA4724		78.8667	7.93333	30	19.6333	16.2	19.8	probable aminoacyl-transfer RNA synthetase (class I)	Putative enzymes
PA4741	rpsO	1527.4	1142.57	1153.73	735.833	730.233	761.1	30S ribosomal protein S15	Translation, post-translational modification, degradation
PA4743	rbfA	435.533	88.6333	244.667	116.4	118.567	119.167	ribosome-binding factor A	Adaptation, protection
PA4744	infB	761.033	216.867	339.667	182.967	198.833	201.467	translation initiation factor IF-2	Translation, post-translational modification, degradation
PA4745	nusA	992.367	570.5	733.167	297.5	348.533	332.033	N utilization substance protein A	Transcription, RNA processing and degradation
PA4747	secG	864.933	458.067	481.6	253.867	267.9	233.233	secretion protein SecG	Protein secretion/export apparatus
PA4748	tpiA	838.633	480.633	508.433	164.567	193.5	158.267	triosephosphate isomerase	Energy metabolism
PA4749	glmM	189.933	79.6333	128.067	90	93.1	102.433	phosphoglucosamine mutase	Cell wall / LPS / capsule
PA4755	greA	272.7	94.0333	139.367	67.1667	55.9333	61.2667	transcription elongation factor GreA	Transcription, RNA processing and degradation
PA4756	carB	342.067	105.033	224.1	131.367	111.8	129.533	carbamoylphosphate synthetase large subunit	Amino acid biosynthesis and metabolism
PA4846	aroQ1	534.433	176.7	503.2	239.633	202.833	221.6	3-dehydroquinate dehydratase	Amino acid biosynthesis and metabolism
PA4847	accB	971.4	296.233	862.5	229.067	219.867	207.833	biotin carboxyl carrier protein (BCCP)	Fatty acid and phospholipid metabolism
PA4848	accC	1111.33	224.033	759.867	265.967	196.533	193.033	biotin carboxylase	Fatty acid and phospholipid metabolism
PA4855	purD	210.967	42.0667	100.067	41.9333	52.6	60.4667	phosphoribosylamine--glycine ligase	Nucleotide biosynthesis and metabolism
PA4890		96.6	39.5667	77.5	37.7333	46.3333	51.2	conserved hypothetical protein	Hypothetical, unclassified, unknown
PA4932	rplI	2006.57	486.567	782.533	277	366.233	317.3	50S ribosomal protein L9	Translation, post-translational modification, degradation
PA4934	rpsR	1877.73	448.1	906.167	232.533	321	241.167	30S ribosomal protein S18	Translation, post-translational modification, degradation
PA4935	rpsF	2727.3	656.033	1876.03	509.767	614.4	464.467	30S ribosomal protein S6	Translation, post-translational modification, degradation
PA4942	hflK	436.333	258.333	310.1	188.867	160.667	137.433	protease subunit HflK	Cell division
PA4946	mutL	152.1	61.6667	109.033	112.8	81.5667	69.7333	DNA mismatch repair protein MutL	DNA replication, recombination, modification and repair
PA4952		130.6	47	95.6667	72.1	91.2667	81.6333	conserved hypothetical protein	Hypothetical, unclassified, unknown
PA4953	motB	172.333	118.6	158.533	179.933	112.8	97.1667	chemotaxis protein MotB	Chemotaxis
PA4964	parC	129.8	24.7667	88.7667	27.3667	17.2	20.1	topoisomerase IV subunit A	DNA replication, recombination, modification and repair
PA4965		236.267	40.8	172.6	67.5667	49.7	64.1333	hypothetical protein	Hypothetical, unclassified, unknown
PA4966		180.333	36.1667	109.8	66.9	57.9	67.7	hypothetical protein	Hypothetical, unclassified, unknown
PA4967	parE	142.733	44.2667	91.4333	34.9667	34.0667	35.7	topoisomerase IV subunit B	DNA replication, recombination, modification and repair
PA5000		120.067	66.4667	93.4	78.3	64	61.7	probable glycosyl transferase	Putative enzymes
PA5001		164.3	33.7	94.9	54.8667	38.8667	55.4	hypothetical protein	Hypothetical, unclassified, unknown
PA5002		162.633	28.2667	65.6667	31.5667	27.9	33.0667	hypothetical protein	Hypothetical, unclassified, unknown
PA5005		275.233	128.3	177.233	114.633	107.533	127.6	probable carbamoyl transferase	Putative enzymes
PA5007		146.8	8.43333	60.3	43.8333	35.7	30.5667	hypothetical protein	Hypothetical, unclassified, unknown
PA5008		191.367	46.4333	96.5333	83.2333	63.1	68.6	hypothetical protein	Putative enzymes
PA5009	waaP	132.833	38.5	82	58.6667	44.4667	53.2333	lipopolysaccharide kinase WaaP	Cell wall / LPS / capsule
PA5010	waaG	160.333	73.3	101.433	63	50.5	60.9667	UDP-glucose:(heptosyl) LPS alpha 1,3-glucosyltransferase WaaG	Cell wall / LPS / capsule
PA5015	aceE	330.367	190.767	244.933	130	122.4	119.933	pyruvate dehydrogenase	Energy metabolism
PA5016	aceF	355.6	148.933	184.267	93.4333	85.8333	72.4667	dihydrolipoamide acetyltransferase	Energy metabolism
PA5037		274.667	114.7	209.367	134.533	148.533	152.067	hypothetical protein	Hypothetical, unclassified, unknown
PA5038	aroB	118.067	44.3	81.2667	50.6	46.7333	42.1333	3-dehydroquinate synthase	Amino acid biosynthesis and metabolism
PA5039	aroK	537.6	416.767	515.633	401.633	378.133	408.8	shikimate kinase	Amino acid biosynthesis and metabolism
PA5048		158.9	59.8667	89.4	40.8667	49.7333	69.7	probable nuclease	Putative enzymes
PA5050	priA	70.3333	28	57.6	45.0667	37	48.2	primosomal protein N'	DNA replication, recombination, modification and repair
PA5051	argS	178.467	111.5	120.2	49	54.3333	58.4333	arginyl-tRNA synthetase	Translation, post-translational modification, degradation
PA5052		384.433	195.033	251.967	110.8	104.267	88.0333	hypothetical protein	Hypothetical, unclassified, unknown
PA5063	ubiE	230.7	108.633	205.833	138.367	177.333	180.5	ubiquinone biosynthesis methyltransferase UbiE	Biosynthesis of cofactors, prosthetic groups and carriers
PA5064		326.7	112.867	272.567	181.967	208.067	187.433	hypothetical protein	Hypothetical, unclassified, unknown
PA5065	ubiB	190.333	65.2667	132.567	78.9	90.6333	93.1333	ubiquinone biosynthetic protein UbiB	Biosynthesis of cofactors, prosthetic groups and carriers
PA5070	tatC	144.833	59.9333	114.733	80.9333	65.1667	75.0333	transport protein TatC	Transport of small molecules
PA5074		69.3333	36.7	54	19.0333	20.1333	27.7667	probable ATP-binding component of ABC transporter	Transport of small molecules
PA5077	mdoH	190	82.1333	139.967	103.467	95.3	86.7333	periplasmic glucans biosynthesis protein MdoH	Cell wall / LPS / capsule
PA5110	fbp	386.4	168.867	233.533	235.233	205.867	171.9	fructose-1,6-bisphosphatase	Carbon compound catabolism
PA5113		100.133	20.8667	44.0333	27.9667	30.6667	34.5	hypothetical protein	Hypothetical, unclassified, unknown
PA5117	typA	482.067	56.9	169.7	52.3667	65.7667	59.7	regulatory protein TypA	Adaptation, protection
PA5118	thiI	216.9	73.7667	176.433	69.4667	144.7	68.2	thiazole biosynthesis protein ThiI	Biosynthesis of cofactors, prosthetic groups and carriers
PA5119	glnA	1094.77	287.3	854.1	205.3	227.7	240.3	glutamine synthetase	Amino acid biosynthesis and metabolism
PA5120		141.9	61.8333	84.9667	35.2333	30.4333	36.8	hypothetical protein	Hypothetical, unclassified, unknown
PA5135		220.233	51.2333	176.8	87.5667	72.6333	84.8667	conserved hypothetical protein	Hypothetical, unclassified, unknown
PA5140	hisF1	159.667	49.2333	116.633	47.7333	49.9	61.8333	imidazoleglycerol-phosphate synthase, cyclase subunit	Amino acid biosynthesis and metabolism
PA5141	hisA	168.2	89.3333	111.633	67.6667	54.1333	68.5333	phosphoribosylformimino-5-aminoimidazole carboxamide	Amino acid biosynthesis and metabolism
PA5142	hisH1	228.233	137.9	201.433	165.1	186.633	191.3	glutamine amidotransferase	Amino acid biosynthesis and metabolism
PA5147	mutY	144.1	72.5667	119.767	62.1667	65.9	74.3667	A / G specific adenine glycosylase	DNA replication, recombination, modification and repair
PA5149		82.2667	22.2667	47.6	34.8667	31.7	34.0333	conserved hypothetical protein	Hypothetical, unclassified, unknown
PA5154		118	33.3333	100.967	23.4	28.8	42.4333	probable permease of ABC transporter	Transport of small molecules
PA5155		75.9333	17.4667	56.2333	19.8667	21.5	27.5667	probable permease of ABC transporter	Transport of small molecules
PA5156		58.2667	25.9667	39.7667	19.6667	11.6667	17.3667	hypothetical protein	Hypothetical, unclassified, unknown
PA5174		406.667	139.3	268.1	156.567	95.5	124.967	probable beta-ketoacyl synthase	Fatty acid and phospholipid metabolism
PA5183		178.867	71.6333	152.733	128.533	94	98.2333	hypothetical protein	Hypothetical, unclassified, unknown
PA5201		160.8	60.3	124.333	46	48.9333	52.7	conserved hypothetical protein	Hypothetical, unclassified, unknown
PA5202		71.8667	22.4333	40.0333	20.5	21.9	23.7333	hypothetical protein	Hypothetical, unclassified, unknown
PA5215	gcvT1	92.7	26.1	83.8667	48.4667	51.5333	46.4	glycine-cleavage system protein T1	Amino acid biosynthesis and metabolism
PA5230		76.3333	12.5667	52.8	63.3667	31.6667	18.2	probable permease of ABC transporter	Transport of small molecules
PA5231		165.267	45.6	109	96.0667	45.5333	42.4	probable ATP-binding/permease fusion ABC transporter	Transport of small molecules
PA5232		239.9	122.2	110.967	142.567	64.7667	59.6	conserved hypothetical protein	Hypothetical, unclassified, unknown
PA5236		116.367	47.2667	73.7	46.1	57.1333	53.7	probable aromatic hydrocarbon reductase	Putative enzymes
PA5237		108.4	68.5	84.1333	52.3667	62.7333	76.0333	conserved hypothetical protein	Hypothetical, unclassified, unknown
PA5241	ppx	191.267	75.9667	155.133	119.367	122.633	119.5	exopolyphosphatase	Adaptation, protection
PA5250		269.333	50.2667	118.633	60.7333	40.3	35.5	conserved hypothetical protein	Hypothetical, unclassified, unknown
PA5252		260.667	64.9333	112.667	42.0333	50.8667	50.8	probable ATP-binding component of ABC transporter	Transport of small molecules
PA5256	dsbH	49.2667	24	28.0333	24.4	15.8667	20.3333	disulfide bond formation protein	Chaperones & heat shock proteins
PA5270		205.6	84.6333	98.0667	50	45.3	53.6	hypothetical protein	Hypothetical, unclassified, unknown
PA5277	lysA	224.867	176.133	214.433	169.133	204.9	249.3	diaminopimelate decarboxylase	Amino acid biosynthesis and metabolism
PA5278	dapF	141.4	87.0333	97.3667	82.9667	75.5333	88.3333	diaminopimelate epimerase	Amino acid biosynthesis and metabolism
PA5286		172.667	57.0667	139.067	57.3333	75.3	62.8	conserved hypothetical protein	Hypothetical, unclassified, unknown
PA5296	rep	101.967	28.9667	69.3667	23.7667	30.5	24.2333	ATP-dependent DNA helicase Rep	DNA replication, recombination, modification and repair
PA5298		302.267	109.6	283.3	125.533	119.6	119.433	xanthine phosphoribosyltransferase	Nucleotide biosynthesis and metabolism
PA5315	rpmG	508.767	95.1	539.567	155.533	172.1	96.9333	50S ribosomal protein L33	Translation, post-translational modification, degradation
PA5320	coaC	631.233	349.267	570.333	255.933	210.5	246.867	Phosphopantothenoylcysteine synthase/(R)-4'-phospho-N-pantothenoylcysteine decarboxylase	DNA replication, recombination, modification and repair
PA5321	dut	209.167	119.2	137.8	59.2333	37.6333	50.9	deoxyuridine 5'-triphosphate nucleotidohydrolase	Nucleotide biosynthesis and metabolism
PA5323	argB	184.267	44.4333	140.167	81.4	61.2667	58.7333	acetylglutamate kinase	Amino acid biosynthesis and metabolism
PA5336	gmk	188.3	93.7333	162.867	81.5	105.1	97.0667	guanylate kinase	Nucleotide biosynthesis and metabolism
PA5340		274.4	78.7667	233.933	181.333	183.833	207.733	hypothetical protein	Hypothetical, unclassified, unknown
PA5345	recG	135.133	63.0333	113.867	85.7	71.6333	68.7333	ATP-dependent DNA helicase RecG	DNA replication, recombination, modification and repair
PA5362		413.8	132.067	203.067	138.067	107.4	115.733	conserved hypothetical protein	Hypothetical, unclassified, unknown
PA5407		53.8667	12.9667	44.5	17.5667	30.2333	27.7333	hypothetical protein	Hypothetical, unclassified, unknown
PA5425	purK	82.4333	53.2	69.4	32.1	41.1667	39.5333	phosphoribosylaminoimidazole carboxylase	Nucleotide biosynthesis and metabolism
PA5437		160.033	36.6333	90.6333	32.4333	31.3	25.5333	probable transcriptional regulator	Transcriptional regulators
PA5462		311.067	187.7	193.467	131.6	147.433	140.033	hypothetical protein	Hypothetical, unclassified, unknown
PA5464		167.6	24.3333	65.5	32.2333	29.9	38.7667	hypothetical protein	Hypothetical, unclassified, unknown
PA5479	gltP	61.2667	23.3	55.3667	15.4333	15.3	20.8	proton-glutamate symporter	Transport of small molecules
PA5492		375.567	261.967	317.267	290.733	231.367	261.267	conserved hypothetical protein	Hypothetical, unclassified, unknown
PA5495	thrB	328.367	113.467	171.333	106.267	118.433	137.467	homoserine kinase	Amino acid biosynthesis and metabolism
PA5503		157.067	76.6	125.567	50.0333	54.2333	63.8333	probable ATP-binding component of ABC transporter	Transport of small molecules
PA5512		151.633	45.4667	67.2	32.8333	30.8	43.6	probable two-component sensor	Two-component regulatory systems
PA5552	glmU	412.933	147.533	224.867	171.433	179.467	199.867	glucosamine-1-phosphate acetyltransferase/N-acetylglucosamine-1-phosphate uridyltransferase	Cell wall / LPS / capsule
PA5553	atpC	550.933	124.533	234.233	80.3	63.4	69.2	ATP synthase epsilon chain	Energy metabolism
PA5554	atpD	1035.77	190.4	534.267	95.7	94.7333	80.7	ATP synthase beta chain	Energy metabolism
PA5555	atpG	2783.67	638.1	1735.77	290.2	249.1	223.933	ATP synthase gamma chain	Energy metabolism
PA5556	atpA	2051.27	495.8	1080.1	217.7	189.6	148.8	ATP synthase alpha chain	Energy metabolism
PA5557	atpH	2564.87	581.067	1689.17	351.3	293.067	254.8	ATP synthase delta chain	Energy metabolism
PA5558	atpF	3626.53	935.167	2724.83	637.567	704.5	555.967	ATP synthase B chain	Energy metabolism
PA5559	atpE	2273.87	510.1	1551.8	476.167	591.233	404.4	atp synthase C chain	Energy metabolism
PA5560	atpB	1015.07	287.9	708.567	242.4	299.7	239.3	ATP synthase A chain	Energy metabolism
PA5561	atpI	213.8	86.5333	175.933	133.6	157.367	127.2	ATP synthase protein I	Energy metabolism
PA5562	spoOJ	317.033	122.133	222.133	160.4	163.667	126.6	chromosome partitioning protein Spo0J	Cell division
PA5563	soj	375	207.833	249.167	163	164.167	178.7	chromosome partitioning protein Soj	Cell division
PA5567		76.6333	40.3	50.9667	35.4333	40.1333	37.1333	conserved hypothetical protein	Putative enzymes
PA5568		911.067	157.233	572	174.467	189.433	145.267	conserved hypothetical protein	Hypothetical, unclassified, unknown
Table S7 - Cluster 5
All data raw and the average of three replicates					Genes shaded grey - mentioned in the text
PA number	Gene name	LP	SP	8	14	24	48	Protein name	Functional class
PA0002	dnaN	448.4	248.467	548.1	218.833	237.8	239.633	DNA polymerase III, beta chain	DNA replication, recombination, modification and repair
PA0009	glyQ	92.3667	102.667	112.567	44.5667	52.5333	53.5667	glycyl-tRNA synthetase alpha chain	Translation, post-translational modification, degradation
PA0011		85.5667	73.1	112.233	78.3667	92.3667	99.3	probable 2-OH-lauroyltransferase	Cell wall / LPS / capsule
PA0080		62.5	7.03333	58.2	22.8	27.6667	20.7	hypothetical protein	Hypothetical, unclassified, unknown
PA0082		193.533	85.2	212.2	165.267	140.333	139.4	hypothetical protein	Hypothetical, unclassified, unknown
PA0084		301.133	52.9333	339.5	162.067	173.3	135.067	conserved hypothetical protein	Hypothetical, unclassified, unknown
PA0291	oprE	485.333	48.4333	910.333	77.9	51.9333	56.4	Anaerobically-induced outer membrane porin OprE precursor	Transport of small molecules
PA0295		75.5667	19.5	98.5333	26.1	30.5667	33.0333	probable periplasmic polyamine binding protein	Transport of small molecules
PA0298	spuB	259.1	175.3	214.767	69.5667	73.2667	148.467	probable glutamine synthetase	Putative enzymes
PA0299	spuC	325.2	281.933	480.9	130.4	182.767	317.667	putrescine aminotransferase	Putative enzymes
PA0301	spuE	62.7333	52.3	131.333	29.8667	26.4	46.6333	polyamine transport protein	Transport of small molecules
PA0302	spuF	100.267	84.7	176.7	32.0333	26.2	33.1333	polyamine transport protein PotG	Transport of small molecules
PA0303	spuG	92.4667	67.1333	176.433	46.7	36.5667	51.4667	polyamine transport protein PotH	Transport of small molecules
PA0316	serA	99.5	33.7	128.233	48.7	54.1	51	D-3-phosphoglycerate dehydrogenase	Amino acid biosynthesis and metabolism
PA0319		95.9	67.8	167.833	68.3667	70.8	69.1667	hypothetical protein	Hypothetical, unclassified, unknown
PA0328		58.7333	50	95.9333	34.5333	24.5667	30.3	hypothetical protein	Hypothetical, unclassified, unknown
PA0346		43.9333	23.2	55.3	21	25	37.5667	hypothetical protein	Hypothetical, unclassified, unknown
PA0357	mutM	87.3667	46.3333	83.6	54.1	51.6333	44.4333	formamidopyrimidine-DNA glycosylase	DNA replication, recombination, modification and repair
PA0363	coaD	130.3	68.5667	211	88.6667	124.833	84.6667	phosphopantetheine adenylyltransferase	Central intermediary metabolism
PA0371		151.933	50.8333	164.9	50.9667	34.2333	53.3	hypothetical protein	Hypothetical, unclassified, unknown
PA0372		163.6	109.733	242.1	85.7	74.1667	73.2667	probable zinc protease	Putative enzymes
PA0385		78.9333	21.4667	76.5	35.4	53.2667	40.5	hypothetical protein	Hypothetical, unclassified, unknown
PA0389		97.7333	29.9333	109.767	33.8333	42.2	36.4	hypothetical protein	Hypothetical, unclassified, unknown
PA0390	metX	112.967	30.1667	154.3	32.1667	31.9	38.4667	homoserine O-acetyltransferase	Amino acid biosynthesis and metabolism
PA0399		143.633	76.1333	198.367	84.7	73.3333	106.967	cystathionine beta-synthase	Amino acid biosynthesis and metabolism
PA0400		85.9333	51.9333	95.7333	44.2667	36.2333	68.6	probable cystathionine gamma-lyase	Amino acid biosynthesis and metabolism
PA0408	pilG	606.167	366.533	1225.2	503.7	519.6	580.4	twitching motility protein PilG	Motility & Attachment
PA0411	pilJ	301.367	114.867	599.5	147.3	122.067	161.633	twitching motility protein PilJ	Motility & Attachment
PA0413		191.7	63.6333	430.433	128.067	124.8	160.267	still frameshift probable component of chemotactic signal transduction system	Chemotaxis
PA0416		24.1333	18.8333	49.4	20.9	15.3667	22.8667	probable transcriptional regulator	Transcriptional regulators
PA0421		87.3333	91.1333	111.233	52.1667	52.4	51.2667	hypothetical protein	Putative enzymes
PA0423		133.767	50.5	246.8	84.3667	72.7333	59.3	conserved hypothetical protein	Hypothetical, unclassified, unknown
PA0437	codA	63.4	36.5667	66.8333	16.8333	16.1333	17	cytosine deaminase	Nucleotide biosynthesis and metabolism
PA0461		82.6	71.6667	103.5	45.9333	50.2667	51.1667	conserved hypothetical protein	Hypothetical, unclassified, unknown
PA0495		45.0667	35.3	51.8	32.2333	29.2667	26.2	hypothetical protein	Hypothetical, unclassified, unknown
PA0500	bioB	228.867	98.6	234.833	73.5667	66.0333	88.1	biotin synthase	Biosynthesis of cofactors, prosthetic groups and carriers
PA0555	fda	613.033	388.3	750.8	510.6	456.667	491.267	fructose-1,6-bisphosphate aldolase	Carbon compound catabolism
PA0579	rpsU	1389.07	717.433	2222.33	954.4	1178.27	1066.63	30S ribosomal protein S21	Translation, post-translational modification, degradation
PA0590	apaH	154.1	104.233	181.167	109	111.833	100.867	bis(5'-nucleosyl)-tetraphosphatase	Nucleotide biosynthesis and metabolism
PA0592	ksgA	203.367	116.733	183.467	89.1	99.8	114.767	rRNA (adenine-N6,N6)-dimethyltransferase	Transcription, RNA processing and degradation
PA0595	ostA	759.033	535.3	1023.8	472.9	446	375.967	organic solvent tolerance protein OstA precursor	Adaptation, protection
PA0607	rpe	82.8667	46.1	87.5333	33.0667	53.6333	38.7333	ribulose-phosphate 3-epimerase	Energy metabolism
PA0616		142.867	157.5	457.7	58.0667	48.3	61.9667	hypothetical protein	Related to phage, transposon, or plasmid
PA0617		96.5667	68.8667	205.767	31.6	25.7	38.9	probable bacteriophage protein	Related to phage, transposon, or plasmid
PA0618		148.8	118.533	320.867	51.1	44.6333	50.7667	probable bacteriophage protein	Related to phage, transposon, or plasmid
PA0619		196.433	126.633	478	84.6333	76.2667	72	probable bacteriophage protein	Related to phage, transposon, or plasmid
PA0620		133.867	89.1333	287.733	48.3667	40.0667	39.4333	probable bacteriophage protein	Related to phage, transposon, or plasmid
PA0621		315.667	188.5	795.767	127.6	133.933	122.133	conserved hypothetical protein	Related to phage, transposon, or plasmid
PA0622		248.867	111.033	678.367	116.9	106.067	115.4	probable bacteriophage protein	Related to phage, transposon, or plasmid
PA0623		257.233	114.433	433.733	90.8333	90.6333	92.2333	probable bacteriophage protein	Related to phage, transposon, or plasmid
PA0624		136.033	35.5667	312.867	51.1333	33.8	62.2	hypothetical protein	Related to phage, transposon, or plasmid
PA0632		69.7	30.1	108.7	24.5667	25.4	24.2333	hypothetical protein	Related to phage, transposon, or plasmid
PA0633		222.567	104.933	693.1	112.033	92.1333	108	hypothetical protein	Related to phage, transposon, or plasmid
PA0634		72.9667	27.1	183.9	38.1667	31.2667	35.6	hypothetical protein	Related to phage, transposon, or plasmid
PA0635		104.767	48.6	408.7	59.1333	49.8667	44.5333	hypothetical protein	Related to phage, transposon, or plasmid
PA0636		157.767	78.6	290.167	55.3333	61.6667	63.6	hypothetical protein	Related to phage, transposon, or plasmid
PA0643		46.4	27.7667	92.2	18.9333	20.6667	22.4	hypothetical protein	Related to phage, transposon, or plasmid
PA0644		57.3667	28.2	68.2	20.0667	13.4667	14.7333	hypothetical protein	Related to phage, transposon, or plasmid
PA0645		53.1333	38.8667	97.7	25.4	22.6333	24.8667	hypothetical protein	Related to phage, transposon, or plasmid
PA0646		25.6667	30.5	58.9667	24.4333	19.0333	39.1667	hypothetical protein	Related to phage, transposon, or plasmid
PA0652	vfr	603.067	299.067	1326.03	230	212.567	217.4	transcriptional regulator Vfr	Transcriptional regulators
PA0654	speD	338.233	171.167	419.7	116.033	99.6	121.3	S-adenosylmethionine decarboxylase proenzyme	Central intermediary metabolism
PA0658		81.1667	57.7333	90.8	57.8667	71.1333	62.1	probable short-chain dehydrogenase	Putative enzymes
PA0659		136.8	119.567	205.233	72.6667	83.0667	74.3333	hypothetical protein	Hypothetical, unclassified, unknown
PA0663		95.8333	78.6	112.133	48.8667	60	45.2333	hypothetical protein	Hypothetical, unclassified, unknown
PA0735		35.0667	11.2333	53.9333	22.0667	16.1667	17.8	hypothetical protein	Hypothetical, unclassified, unknown
PA0750	ung	44.5333	38.6667	75.2	18.3	20.8	19.0667	uracil-DNA glycosylase	DNA replication, recombination, modification and repair
PA0775		34.5667	26.8333	39.8333	12.5333	15.0667	13.9333	conserved hypothetical protein	Hypothetical, unclassified, unknown
PA0856		599.8	659.667	973.533	651.867	499.667	504.9	hypothetical protein	Hypothetical, unclassified, unknown
PA0857	bolA	170.3	170.467	233	168.967	148.5	145.167	morphogene protein BolA	Cell division
PA0871	phhB	937.533	706.833	1416.07	309.333	254.3	298.667	pterin-4-alpha-carbinolamine dehydratase	Amino acid biosynthesis and metabolism
PA0888	aotJ	211.267	263.467	469.1	191.433	170.867	159.7	arginine/ornithine binding protein AotJ	Transport of small molecules
PA0889	aotQ	68.4667	63.4	140.5	40.5667	29.6333	40.5667	arginine/ornithine transport protein AotQ	Transport of small molecules
PA0890	aotM	124.267	94.5333	167.667	85.5	64.9333	85.5	arginine/ornithine transport protein AotM	Transport of small molecules
PA0891		245.7	84.3	331.4	128.7	78.2667	81.2	hypothetical protein	Hypothetical, unclassified, unknown
PA0895	aruC	286.2	209.367	286.267	132.933	163.4	124.033	N-succinylglutamate 5-semialdehyde dehydrogenase	Amino acid biosynthesis and metabolism
PA0899	aruB	243.733	114.533	234.267	130.1	96.2667	101.2	succinylarginine dihydrolase	Amino acid biosynthesis and metabolism
PA0900		699.733	466.167	927.6	587.867	608.8	617.267	hypothetical protein	Hypothetical, unclassified, unknown
PA0909		26.5667	29.9	44.1667	18.3667	9.66667	14.1333	hypothetical protein	Hypothetical, unclassified, unknown
PA0916		112.467	49.5	169.633	93.3333	73.3333	59	conserved hypothetical protein	Hypothetical, unclassified, unknown
PA0943		301.233	167.8	384.333	146.4	178.633	139.5	hypothetical protein	Hypothetical, unclassified, unknown
PA0945	purM	137.733	62.5	186.933	74.5333	86.6333	70.8	phosphoribosylaminoimidazole synthetase	Nucleotide biosynthesis and metabolism
PA0956	proS	345.467	207.2	475.333	148.4	179.167	146.567	prolyl-tRNA synthetase	Translation, post-translational modification, degradation
PA0961		89	74.7333	128.733	30.1667	24.0333	35.1	probable cold-shock protein	Transcriptional regulators
PA0972	tolB	504.167	160.767	506.467	181.967	166.133	157.9	TolB protein	Transport of small molecules
PA1035		115.867	87.9	164.1	49.4667	69.7667	50.6	hypothetical protein	Hypothetical, unclassified, unknown
PA1072	braE	116.667	37.7333	102.433	23.8	11.7667	12.4333	branched-chain amino acid transport protein BraE	Transport of small molecules
PA1073	braD	146.733	45.6	166.133	33.9333	22.4667	25.9	branched-chain amino acid transport protein BraD	Transport of small molecules
PA1155	nrdB	630.7	328.3	672.767	177.867	170.767	163.5	ribonucleoside reductase, small chain	Nucleotide biosynthesis and metabolism
PA1156	nrdA	248.833	201.4	579.867	81.6333	66.1667	88.0333	ribonucleoside reductase, large chain	Nucleotide biosynthesis and metabolism
PA1162	dapE	110.7	82.2333	116.333	63.4667	54.6333	73.5333	succinyl-diaminopimelate desuccinylase	Amino acid biosynthesis and metabolism
PA1228		35.2333	17.6667	66.6667	16.9	13.7	15.3	hypothetical protein	Hypothetical, unclassified, unknown
PA1336		132.1	106.533	125.767	84.9667	58.6333	88.7333	probable two-component sensor	Two-component regulatory systems
PA1337	ansB	207.833	118.967	285.667	156.4	122.9	103.067	glutaminase-asparaginase	Amino acid biosynthesis and metabolism
PA1338	ggt	136.7	51.5667	193.533	62.4	36.5	41.4	gamma-glutamyltranspeptidase precursor	Central intermediary metabolism
PA1339		255.433	143.833	259.867	101.233	72.8	67.8333	probable ATP-binding component of ABC transporter	Transport of small molecules
PA1340		125.467	71.1	179.067	70.2333	42.6667	54.9333	probable permease of ABC transporter	Transport of small molecules
PA1341		119.333	56.7667	127.267	42.2333	42.3667	39.1667	probable permease of ABC transporter	Transport of small molecules
PA1579		258.833	229.6	516.567	249.367	218.2	182.133	hypothetical protein	Hypothetical, unclassified, unknown
PA1580	gltA	575.933	352.133	1234.43	218.067	272.133	256.133	citrate synthase	Energy metabolism
PA1593		86.1333	51.1	110.433	48.4	52.0667	57.4333	hypothetical protein	Hypothetical, unclassified, unknown
PA1596	htpG	79.9	47.3333	173.067	46.7	89.1	54.9	heat shock protein HtpG	Chaperones & heat shock proteins
PA1613		51.4667	44.1	59.5667	31.8667	20.9667	37.7333	hypothetical protein	Hypothetical, unclassified, unknown
PA1684		111.567	95.4	103.1	54.9667	61.0333	69.5667	probable oxidase	Amino acid biosynthesis and metabolism
PA1688		169.233	170.9	199	61.1333	43.7	47.8333	hypothetical protein	Hypothetical, unclassified, unknown
PA1718	pscE	36.8333	12.6333	44.9	8.53333	13.2667	17.1333	type III export protein PscE	Protein secretion/export apparatus
PA1726	bglX	245.967	175.133	262.6	103.133	127.5	140.567	periplasmic beta-glucosidase	Carbon compound catabolism
PA1750		242.6	234.833	427.4	181.933	195.333	152.467	phospho-2-dehydro-3-deoxyheptonate aldolase	Amino acid biosynthesis and metabolism
PA1757	thrH	106.233	55	248.7	44	53.7	49.0333	homoserine kinase	Amino acid biosynthesis and metabolism
PA1768		363	157.2	365.933	107.733	133.567	116.6	hypothetical protein	Hypothetical, unclassified, unknown
PA1787	acnB	590.6	301.9	721.667	243.133	361.4	335.767	aconitate hydratase 2	Energy metabolism
PA1792		119.067	69.1333	159.767	63.4	77.3	90.3333	conserved hypothetical protein	Hypothetical, unclassified, unknown
PA1796	folD	221.5	137.367	226.467	106.533	153.7	119.933	5,10-methylene-tetrahydrofolate dehydrogenase / cyclohydrolase	Biosynthesis of cofactors, prosthetic groups and carriers
PA1804	hupB	1020.07	452.2	1595.77	700.233	755.433	564.567	DNA-binding protein HU	DNA replication, recombination, modification and repair
PA1805	ppiD	384.533	193.533	493.5	122.9	129.6	97.0333	peptidyl-prolyl cis-trans isomerase D	Chaperones & heat shock proteins
PA1807		68.4	27.1	104.467	34.9333	20.4333	36.0667	probable ATP-binding component of ABC transporter	Transport of small molecules
PA1808		64.9667	15.6667	51.8333	23.1667	24.1	16.9	probable permease of ABC transporter	Transport of small molecules
PA1809		61.8667	25.6	64	27.3	28.5333	33.6333	probable permease of ABC transporter	Transport of small molecules
PA1811		64.8	31.2	60.8333	26.3333	32.3333	31.5333	probable solute-binding protein	Transport of small molecules
PA1822		83.6667	72.6333	116.9	75.0667	72.3	70.3	hypothetical protein	Hypothetical, unclassified, unknown
PA1823		126.033	114.267	167.2	88.0333	102.833	127.7	conserved hypothetical protein	Hypothetical, unclassified, unknown
PA1844		35.1333	17.3333	50.7	20	16.7333	15.8667	hypothetical protein	Hypothetical, unclassified, unknown
PA1845		49.5	15.5333	127.667	20.6	22.5333	30.9	hypothetical protein	Hypothetical, unclassified, unknown
PA1857		94.4667	61.6667	91.0667	67.4	78.3	60.0333	conserved hypothetical protein	Hypothetical, unclassified, unknown
PA1959	bacA	64.1667	37.5	68.0667	26.6	27.5	32	bacitracin resistance protein	Antibiotic resistance and susceptibility
PA2016		1448.2	1817.17	2507.83	486.1	280.833	283.767	probable transcriptional regulator	Transcriptional regulators
PA2110		338.2	46.7667	643.867	63.9667	47.8333	52.5667	hypothetical protein	Hypothetical, unclassified, unknown
PA2111		408.133	51.0667	698.433	59.1	43.4333	38.0333	hypothetical protein	Hypothetical, unclassified, unknown
PA2112		434.767	70.0333	1259.13	81.6667	61.7	66.9333	conserved hypothetical protein	Hypothetical, unclassified, unknown
PA2113		290.033	74.4333	978.5	72.3667	44.0333	62.1333	probable porin	Transport of small molecules
PA2116		38.9333	24.0333	109	15.7	12.8667	11.1333	conserved hypothetical protein	Hypothetical, unclassified, unknown
PA2323		55.8667	35.2667	61.4667	34.8667	32.2667	43	probable glyceraldehyde-3-phosphate dehydrogenase	Carbon compound catabolism
PA2442	gcvT2	122.067	45.5	130.533	81.7333	67.3667	76.1333	glycine cleavage system protein T2	Amino acid biosynthesis and metabolism
PA2444	glyA2	97.4667	4.8	135.533	17.1	8.3	12.5667	serine hydroxymethyltransferase	Amino acid biosynthesis and metabolism
PA2445	gcvP2	297.533	44.5667	745.667	67.2	45.4333	58.3667	glycine cleavage system protein P2	Amino acid biosynthesis and metabolism
PA2446	gcvH2	141.467	74.8	550.133	76.6	49.1333	63.6333	glycine cleavage system protein H2	Amino acid biosynthesis and metabolism
PA2453		165.833	80.4	222.333	106.633	122.6	112.567	hypothetical protein	Hypothetical, unclassified, unknown
PA2533		90.5333	58.4667	121.4	19.2	28.3667	21.9	probable sodium:alanine symporter	Transport of small molecules
PA2575		76.3333	83.5	130.567	54.2	82	71.9	hypothetical protein	Hypothetical, unclassified, unknown
PA2581		82.5333	69.9333	90.2	49.3667	60.0667	65.7667	hypothetical protein	Hypothetical, unclassified, unknown
PA2612	serS	596	230.233	569.833	354.267	248.133	300.467	seryl-tRNA synthetase	Translation, post-translational modification, degradation
PA2617	aat	62.4	31.8667	52.5667	21.1333	19.7	34.9667	leucyl/phenylalanyl-tRNA-protein transferase	Translation, post-translational modification, degradation
PA2619	infA	1432.9	995.167	2169.77	1093	1037.93	864.9	initiation factor	Translation, post-translational modification, degradation
PA2624	idh	1071.3	339.667	904.133	176.167	259.267	271.5	isocitrate dehydrogenase	Energy metabolism
PA2625		74.1667	28	81.7333	25.6333	19.8333	27.4	conserved hypothetical protein	Hypothetical, unclassified, unknown
PA2638	nuoB	298.567	213.967	307	210.2	301.967	265.633	NADH dehydrogenase I chain B	Energy metabolism
PA2639	nuoD	304.8	120.9	291.867	114.6	127.133	142.267	NADH dehydrogenase I chain C,D	Energy metabolism
PA2640	nuoE	707.233	287.867	603.933	363.6	350.567	378.6	NADH dehydrogenase I chain E	Energy metabolism
PA2644	nuoI	372.867	75.5667	298.367	108.5	104.467	91	NADH Dehydrogenase I chain I	Energy metabolism
PA2648	nuoM	290.433	61.5333	230	101.7	75.0333	71.4667	NADH dehydrogenase I chain M	Energy metabolism
PA2667		743.033	456.067	1003.83	315.2	248.6	163.867	conserved hypothetical protein	Hypothetical, unclassified, unknown
PA2684		89.8	31.1667	95.5333	40.1667	55.7	48.5333	conserved hypothetical protein	Hypothetical, unclassified, unknown
PA2685		87.2667	57.3333	169	62.3333	52.1	63.5667	conserved hypothetical protein	Hypothetical, unclassified, unknown
PA2760		910.8	370.9	1828.53	235.367	249.767	266.167	probable outer membrane protein precursor	Transport of small molecules
PA2800		515.833	301.333	722.5	549.7	482.9	333.1	conserved hypothetical protein	Hypothetical, unclassified, unknown
PA2828		85.5	68.2	131.867	35.4333	35.9667	39.3	probable aminotransferase	Putative enzymes
PA2843		91.1667	83	103.833	65.1333	83.5	87.7667	probable aldolase	Putative enzymes
PA2850	ohr	59.2	24.0667	61.4667	35.1333	45.1667	56.8667	organic hydroperoxide resistance protein	Adaptation, protection
PA2851	efp	1150.5	396.267	1674.37	670.633	858.2	700.467	translation elongation factor P	Translation, post-translational modification, degradation
PA2945		156.5	98.5667	172.9	65.9	63.3333	81.3667	conserved hypothetical protein	Biosynthesis of cofactors, prosthetic groups and carriers
PA2947		34.2333	32.4	58.8	28.3333	13.5333	17	hypothetical protein	Biosynthesis of cofactors, prosthetic groups and carriers
PA2952	etfB	303.667	383.3	629.533	164.033	233.133	177.4	electron transfer flavoprotein beta-subunit	Energy metabolism
PA2953		132.267	128.933	306.033	66.7	83.8	83.5333	electron transfer flavoprotein-ubiquinone oxidoreductase	Energy metabolism
PA2971		1133.7	1179.63	1425.53	374.567	423.567	444.633	conserved hypothetical protein	Hypothetical, unclassified, unknown
PA2976	rne	1537.13	1154	1683.87	511.7	492.333	676.567	ribonuclease E	Transcription, RNA processing and degradation
PA2979	kdsB	181.9	142.9	203.7	85.6667	87.7333	82.7	3-deoxy-manno-octulosonate cytidylyltransferase	Cell wall / LPS / capsule
PA2980		203.533	175.2	217	114.333	154.867	149.4	conserved hypothetical protein	Hypothetical, unclassified, unknown
PA2983		140.3	76.9667	248.2	67.5667	84.7667	86.8667	probable tolQ-type transport protein	Transport of small molecules
PA3002	mfd	93.2667	44.8667	92.4333	46.1333	51.7333	50.5333	transcription-repair coupling protein Mfd	DNA replication, recombination, modification and repair
PA3003		73.3333	32.2333	60.9	37.7667	42.8	48.4	hypothetical protein	Hypothetical, unclassified, unknown
PA3011	topA	158.8	125.4	208.067	133.133	128.067	86.9667	DNA topoisomerase I	DNA replication, recombination, modification and repair
PA3077		57.2333	50.1667	65.6	66.3667	40.7667	51.9333	probable two-component response regulator	Two-component regulatory systems
PA3078		51.2	22.8667	62.1	46.8667	27.4	31.5333	probable two-component sensor	Two-component regulatory systems
PA3079		66.5333	54.2333	83.4	29.3333	35.3667	52.3333	hypothetical protein	Hypothetical, unclassified, unknown
PA3081		101.767	34.5333	135.467	20.6333	21.2333	31.5	conserved hypothetical protein	Hypothetical, unclassified, unknown
PA3082	gbt	98.3667	40.8	88.3667	13.6667	19.9	19.3667	glycine betaine transmethylase	Hypothetical, unclassified, unknown
PA3114	truA	108.1	80.6333	104.167	65.2333	56.6	50.2667	tRNA-pseudouridine synthase I	Translation, post-translational modification, degradation
PA3117	asd	138.767	99.0333	155.633	73.5333	87.9	112.367	aspartate semialdehyde dehydrogenase	Amino acid biosynthesis and metabolism
PA3172		177.133	75.5667	165.967	107.133	105.833	124.033	probable hydrolase	Putative enzymes
PA3210	trkH	40.9333	14.8667	53.1	23.7667	25.9	19.9	potassium uptake protein TrkH	Transport of small molecules
PA3222		41.2	41.8333	111.767	31.4333	15.9667	20.1	hypothetical protein	Hypothetical, unclassified, unknown
PA3239		101.833	101.667	197.633	72.5667	69.4	74.5	conserved hypothetical protein	Hypothetical, unclassified, unknown
PA3262		620.967	219.5	1318.27	401.067	354.667	290.433	probable peptidyl-prolyl cis-trans isomerase, FkbP-type	Chaperones & heat shock proteins
PA3263		111.4	77.5333	143.2	48.4	48.7333	46.8667	conserved hypothetical protein	Hypothetical, unclassified, unknown
PA3299	fadD1	134.067	125.633	205.433	48.9667	60.8	64.0667	long-chain-fatty-acid--CoA ligase	Fatty acid and phospholipid metabolism
PA3313		80.3333	73.2	194.6	81.9333	62.7333	64.6667	hypothetical protein	Transport of small molecules
PA3314		53.7	42.1333	74.1333	36.4	30.7333	22.6667	probable ATP-binding component of ABC transporter	Transport of small molecules
PA3453		119.7	88.8	140.033	71.3333	73.5333	79.2	conserved hypothetical protein	Hypothetical, unclassified, unknown
PA3468		72.1	62.0667	94.5667	45.9	42.5667	54.3	conserved hypothetical protein	Hypothetical, unclassified, unknown
PA3527	pyrC	207	100.867	190.6	72.4	91.3667	107	dihydroorotase	Nucleotide biosynthesis and metabolism
PA3567		45.7	54.8667	68.7	36.8667	36.4667	67.8333	probable oxidoreductase	Putative enzymes
PA3604		108.533	115.4	145.533	60.7	81.1667	77.9	probable two-component response regulator	Two-component regulatory systems
PA3625	surE	303.767	232.8	372.633	188.833	211.233	236.633	survival protein SurE	Adaptation, protection
PA3637	pyrG	493.967	364.3	695.933	330.233	184.833	187.633	CTP synthase	Nucleotide biosynthesis and metabolism
PA3648		359.5	273.2	537.833	189.5	161.633	171.8	probable outer membrane protein precursor	Transport of small molecules
PA3655	tsf	511.667	93.5667	683.933	112.233	156.267	128.133	elongation factor Ts	Translation, post-translational modification, degradation
PA3656	rpsB	2116.53	576.567	2119.53	495.967	728.733	600.633	30S ribosomal protein S2	Translation, post-translational modification, degradation
PA3658	glnD	71.2	31.1333	64.7667	32.6667	34.2333	41.6667	protein-PII uridylyltransferase	Amino acid biosynthesis and metabolism
PA3659		161.433	65.3333	153.033	104.067	89.9667	112.7	probable aminotransferase	Putative enzymes
PA3666	dapD	274	125.6	283.433	89.2333	107.467	120.633	tetrahydrodipicolinate succinylase	Cell wall / LPS / capsule
PA3673	plsB	110.1	52.8	107.3	44.9	46.2667	38.4333	glycerol-3-phosphate acyltransferase	Fatty acid and phospholipid metabolism
PA3675		97.4333	71.3	113.5	50	42.8	40.9667	hypothetical protein	Hypothetical, unclassified, unknown
PA3686	adk	420.367	177.5	479.1	234.7	292.5	206.233	adenylate kinase	Nucleotide biosynthesis and metabolism
PA3694		98.8	47.4333	112.433	104	62.2667	67.9667	hypothetical protein	Hypothetical, unclassified, unknown
PA3700	lysS	423.867	177.733	458.9	163.4	117.4	111.8	lysyl-tRNA synthetase	Translation, post-translational modification, degradation
PA3729		155.267	44.4	166.133	59.0667	76.8333	71.9	conserved hypothetical protein	Hypothetical, unclassified, unknown
PA3732		163.7	92.9333	137.9	67.3667	71.3	71.6667	conserved hypothetical protein	Hypothetical, unclassified, unknown
PA3736	hom	308.7	164.3	364.3	111.9	120.267	112.133	homoserine dehydrogenase	Amino acid biosynthesis and metabolism
PA3737	dsbC	269.133	141.533	401.733	191.3	208.133	209.633	thiol:disulfide interchange protein DsbC	Chaperones & heat shock proteins
PA3779		47.7333	29.7667	63.6667	20.1333	23.9	24.2333	hypothetical protein	Hypothetical, unclassified, unknown
PA3834	valS	348.533	229.933	422.133	191.4	140.767	147.333	valyl-tRNA synthetase	Translation, post-translational modification, degradation
PA3836		146.367	142.433	341.6	102.3	82.6	120.1	hypothetical protein	Hypothetical, unclassified, unknown
PA3837		83.2	38.9333	107.8	21.0667	19.9667	29.8333	probable permease of ABC transporter	Transport of small molecules
PA3866		37.6667	12.5667	47.8667	8.4	15.6	8	pyocin protein	Secreted Factors toxins, enzymes, alginate
PA3905		106.033	53.6	90.6333	36.4	33.6667	29.5333	hypothetical protein	Hypothetical, unclassified, unknown
PA3908		134.267	40.2	151.633	48.3667	29.8667	33.2	hypothetical protein	Hypothetical, unclassified, unknown
PA3940		1139.4	256.867	1983.07	422.867	385.167	266.333	probable DNA binding protein	DNA replication, recombination, modification and repair
PA3959		49.9333	40	87.2	25.7333	22.9	36.5	hypothetical protein	Hypothetical, unclassified, unknown
PA3960		48.4	12	42.4333	23.6	15.6667	33.1	hypothetical protein	Hypothetical, unclassified, unknown
PA3967		61.4667	17.2333	85.9	23.9	12.1333	24.2667	hypothetical protein	Hypothetical, unclassified, unknown
PA3977	hemL	295.233	121.367	439	172.367	196.6	205.367	glutamate-1-semialdehyde 2,1-aminomutase	Biosynthesis of cofactors, prosthetic groups and carriers
PA3988		445.933	122.1	621.067	338.4	277.133	307.433	hypothetical protein	Hypothetical, unclassified, unknown
PA3999	dacC	589.233	211.267	584.133	228.167	165.6	160.333	D-ala-D-ala-carboxypeptidase	Cell wall / LPS / capsule
PA4054	ribB	768.467	580.633	770	316.367	256.967	311.767	GTP cyclohydrolase II / 3,4-dihydroxy-2-butanone 4-phosphate synthase	Biosynthesis of cofactors, prosthetic groups and carriers
PA4232	ssb	809.267	355.5	907.067	339.633	333.8	481.567	single-stranded DNA-binding protein	DNA replication, recombination, modification and repair
PA4235	bfrA	236.267	113.133	338.067	164.667	174.067	174.967	bacterioferritin	Adaptation, protection
PA4242	rpmJ	3974.57	1542.77	3536.3	1284.17	1323.57	1498.83	50S ribosomal protein L36	Translation, post-translational modification, degradation
PA4249	rpsH	3591.4	2115.97	3646.97	1008.5	1131.73	915.8	30S ribosomal protein S8	Translation, post-translational modification, degradation
PA4250	rpsN	1978.97	723.433	1864.7	751.9	1138.13	1010.6	30S ribosomal protein S14	Translation, post-translational modification, degradation
PA4251	rplE	4087.1	1490.67	4883.07	1489.9	1465.2	1585.03	50S ribosomal protein L5	Translation, post-translational modification, degradation
PA4264	rpsJ	2202.47	1595.87	2400.37	1071.23	1406.4	1285.4	30S ribosomal protein S10	Translation, post-translational modification, degradation
PA4267	rpsG	3056.4	1394.93	3135.37	882.633	1267.37	1257.63	30S ribosomal protein S7	Translation, post-translational modification, degradation
PA4268	rpsL	1559.47	859.133	2091.23	671.667	882.2	867.033	30S ribosomal protein S12	Translation, post-translational modification, degradation
PA4269	rpoC	1498.9	458.267	1147.9	276.8	287.067	329.667	DNA-directed RNA polymerase beta* chain	Transcription, RNA processing and degradation
PA4271	rplL	2158.2	238.7	2441.27	443.5	549.2	514.967	50S ribosomal protein L7 / L12	Translation, post-translational modification, degradation
PA4274	rplK	2667.97	1201.97	2794	951.9	1252.87	1444.43	50S ribosomal protein L11	Translation, post-translational modification, degradation
PA4317		349.9	166.233	335.167	78.0333	85.1333	79.8333	hypothetical protein	Hypothetical, unclassified, unknown
PA4318		108.867	42.4667	94.5333	42.3333	28.7667	40	hypothetical protein	Hypothetical, unclassified, unknown
PA4329	pykA	225.733	140.367	281.2	129	121.667	150.6	pyruvate kinase II	Carbon compound catabolism
PA4333		201.533	102.1	276.367	77.9667	108.633	113.7	probable fumarase	Energy metabolism
PA4371		64.1333	30.2667	46.0667	25.4	28.0667	34.7	hypothetical protein	Hypothetical, unclassified, unknown
PA4372		105.133	58.9333	107.367	57.3	81.4	78.0333	hypothetical protein	Hypothetical, unclassified, unknown
PA4373		75.3667	37.6333	55.3667	31.2667	34.4667	45.4667	hypothetical protein	Hypothetical, unclassified, unknown
PA4375		40.3	41.0667	52.2	29.8667	20.4333	32.6333	probable RND efflux transporter	Transport of small molecules
PA4385	groEL	487.667	204.533	613.8	118.167	299.733	161.667	GroEL protein	Chaperones & heat shock proteins
PA4386	groES	830.767	365.2	1620.57	313.267	847.167	456.533	GroES protein	Chaperones & heat shock proteins
PA4402	argJ	107.533	73.4333	135.667	82.5333	60.9667	74.3	glutamate N-acetyltransferase	Amino acid biosynthesis and metabolism
PA4403	secA	497.633	301.6	623.667	367.267	365.033	359	secretion protein SecA	Protein secretion/export apparatus
PA4404		89.8667	52.1333	103.967	30.1333	30.8333	43.2667	hypothetical protein	Hypothetical, unclassified, unknown
PA4425		419.767	379.833	487.5	326.8	352.5	357.2	probable phosphoheptose isomerase	Putative enzymes
PA4426		318.633	207.133	475.5	266.1	220.5	192.167	conserved hypothetical protein	Hypothetical, unclassified, unknown
PA4431		837.767	422.8	894.8	404.9	457.467	334.733	probable iron-sulfur protein	Putative enzymes
PA4433	rplM	1949.67	1264.77	2174.77	750.967	923.8	814.333	50S ribosomal protein L13	Translation, post-translational modification, degradation
PA4436		59.4333	17.7333	73.7	21.7333	24.5667	29.9333	probable transcriptional regulator	Transcriptional regulators
PA4439	trpS	240.767	158.733	236.833	97.7333	102.167	100	tryptophanyl-tRNA synthetase	Translation, post-translational modification, degradation
PA4441		841.967	535.8	1185.87	481.267	524.3	516.933	hypothetical protein	Hypothetical, unclassified, unknown
PA4451		644.933	504.6	764.2	419.1	416.333	436.367	conserved hypothetical protein	Hypothetical, unclassified, unknown
PA4459		476.4	157.2	498.4	277.267	244.9	213.933	conserved hypothetical protein	Hypothetical, unclassified, unknown
PA4460		983.167	612.933	1428.17	693.033	596.667	503.967	conserved hypothetical protein	Hypothetical, unclassified, unknown
PA4461		645.933	239.867	692.467	410.333	347.633	276.7	probable ATP-binding component of ABC transporter	Transport of small molecules
PA4473		336.133	158.367	389.533	206.667	275.367	245.3	hypothetical protein	Hypothetical, unclassified, unknown
PA4481	mreB	458.567	326.8	582.667	175.867	194.167	154.267	rod shape-determining protein MreB	Cell division
PA4483	gatA	295.2	177.567	302.333	148.867	168.667	176.367	Glu-tRNA(Gln) amidotransferase subunit A	Translation, post-translational modification, degradation
PA4484	gatB	261.2	126.167	247.733	107.6	90.9333	98.4667	Glu-tRNA(Gln) amidotransferase subunit B	Translation, post-translational modification, degradation
PA4519		95.0667	76.6	99.8	62.1333	54.9	55.2	probable ornithine decarboxylase	Amino acid biosynthesis and metabolism
PA4528	pilD	170.667	77.7	366	105.5	109.167	91.1	type 4 prepilin peptidase PilD	Motility & Attachment
PA4563	rpsT	3648.63	2008.83	5649.57	2846.97	2772.67	2664.97	30S ribosomal protein S20	Translation, post-translational modification, degradation
PA4568	rplU	3719.73	1974.33	5513.17	2147	2394.43	2502.83	50S ribosomal protein L21	Translation, post-translational modification, degradation
PA4569	ispB	182.333	55	322.867	106.433	121.033	91.3333	octaprenyl-diphosphate synthase	Biosynthesis of cofactors, prosthetic groups and carriers
PA4574		51.2	53.7	63.5	24.1333	22.7	25.0667	conserved hypothetical protein	Hypothetical, unclassified, unknown
PA4578		782.467	367.967	1973.83	432.5	429.867	450.333	hypothetical protein	Hypothetical, unclassified, unknown
PA4579		61.1	19.7	81.3333	26.5333	28.8333	26.6333	hypothetical protein	Hypothetical, unclassified, unknown
PA4616		53.8333	10.8333	92.4	16.4667	16.0333	17.5667	probable c4-dicarboxylate-binding protein	Transport of small molecules
PA4627		71.3	79.6	96.9	49.8	49.9	56.8	conserved hypothetical protein	Hypothetical, unclassified, unknown
PA4632		231.4	161.967	371.1	145.833	175.6	169.033	hypothetical protein	Hypothetical, unclassified, unknown
[truncated: 1,345 more rows]
